# Supplementary material for: microRNAs bidirectionally regulate FUT1 to modulate α-1,2-fucosylation and cancer-associated biology
Source: J Biol Chem. 2026 May 31;302(7):113217. doi: 10.1016/j.jbc.2026.113217 (PMC13320027; doi:10.1016/j.jbc.2026.113217)
Supplement: Dataset S1 [file mmc1.xlsx]

## Sheet: Total Data
Mir	Mean	SD	error %	median	normalizzation over the median			ave error
hsa-let-7a-5p	3.87758	0.415436	10.7138		1.45603
hsa-miR-302d-3p	4.16052	0.176066	4.23183		1.56228							PLATE1
hsa-miR-18a-5p	2.67507	0.0796746	2.97841		1.00449							PLATE2
hsa-miR-375	3.6021	0.179472	4.98244		1.35259							PLATE3
hsa-miR-26a-5p	3.10879	0.375362	12.0742		1.16735							PLATE4
hsa-miR-449a	2.6166	0.173298	6.62304		0.982534							PLATE5
hsa-miR-181a-5p	2.51041	0.0490013	1.95192		0.942659							PLATE6
hsa-miR-452-3p	2.86201	0.267864	9.3593		1.07468							PLATE7
hsa-miR-205-5p	3.34231	0.13252	3.96492		1.25504							PLATE8
hsa-miR-486-5p	2.58394	0.304828	11.7971		0.970269							PLATE9
hsa-miR-219a-5p	2.9977	0.10705	3.57108		1.12564							PLATE10
hsa-miR-23b-3p	2.57559	0.142496	5.53253		0.967136							PLATE11
hsa-miR-135a-5p	3.4737	0.351	10.1045		1.30438							PLATE12
hsa-miR-519c-3p	3.84628	0.522832	13.5932		1.44428							PLATE13
hsa-miR-136-5p	2.50934	0.274493	10.9388		0.942258							PLATE14
hsa-miR-517a-3p	3.09791	0.277055	8.94329		1.16327							PLATE15
hsa-miR-190a-5p	3.07166	0.370096	12.0487		1.15341							PLATE16
hsa-miR-502-5p	3.39399	0.45635	13.4458		1.27444							PLATE17
hsa-miR-514a-3p	2.57623	0.0220445	0.855687		0.967374							PLATE18
hsa-let-7b-5p	2.7649	0.0975671	3.52877		1.03822							PLATE19
hsa-miR-367-3p	2.67175	0.13615	5.09592		1.00324							PLATE20
hsa-miR-19a-3p	2.88765	0.276654	9.5806		1.08431							PLATE21
hsa-miR-376a-3p	2.61089	0.195298	7.48012		0.98039							PLATE22
hsa-miR-26b-5p	2.85998	0.296602	10.3707		1.07392							PLATE23
hsa-miR-330-3p	3.29599	0.264676	8.03024		1.23765							PLATE24
hsa-miR-324-5p	2.8918	0.113466	3.92373		1.08587
hsa-miR-196b-5p	2.92816	0.426804	14.5759		1.09952
hsa-miR-148a-3p	3.09797	0.324521	10.4753		1.16329
hsa-miR-450a-5p	3.29737	0.398922	12.0982		1.23816
hsa-miR-221-3p	3.4426	0.1965	5.70789		1.2927
hsa-miR-493-5p	2.16918	0.110312	5.08541		0.814529
hsa-miR-27b-3p	2.61805	0.187089	7.14614		0.983077
hsa-miR-137	2.99005	0.288633	9.65312		1.12277
hsa-miR-153-3p	2.61354	0.196568	7.52115		0.981385
hsa-miR-520b	3.30005	0.276712	8.3851		1.23917
hsa-miR-30e-3p	3.00354	0.334409	11.1338		1.12783
hsa-miR-299-5p	2.67977	0.313001	11.6801		1.00626
hsa-let-7c-5p	2.7035	0.221603	8.19691		1.01516
hsa-miR-19b-3p	2.40989	0.352109	14.611		0.904914
hsa-miR-377-3p	2.38895	0.310114	12.9812		0.89705
hsa-miR-324-3p	2.21182	0.140696	6.3611		0.830537
hsa-miR-107	2.38903	0.0393322	1.64637		0.897081
hsa-miR-422a	2.54977	0.133518	5.23647		0.957439
hsa-miR-30c-5p	2.8131	0.248834	8.84553		1.05632
hsa-miR-191-3p	2.53799	0.371676	14.6445		0.953017
hsa-miR-211-5p	2.40919	0.218292	9.06081		0.90465
hsa-miR-222-3p	2.74084	0.257971	9.41212		1.02919
hsa-miR-432-5p	2.69875	0.220632	8.17536		1.01338
hsa-miR-30b-5p	2.51106	0.244225	9.72596		0.942905
hsa-miR-498	2.34876	0.255903	10.8952		0.881958
hsa-miR-520a-3p	2.66994	0.292577	10.9582		1.00256
hsa-miR-149-5p	2.14088	0.284692	13.2979		0.8039
hsa-miR-521	2.35277	0.0668186	2.84		0.883465
hsa-miR-194-5p	2.4657	0.269289	10.9214		0.925872
hsa-miR-518d-3p	2.60819	0.289152	11.0863		0.979376
hsa-miR-302a-3p	3.27388	0.41999	12.8285		1.22934
hsa-miR-18a-3p	2.35149	0.236829	10.0714		0.882986
hsa-let-7d-5p	2.55357	0.309494	12.1201		0.958865
hsa-miR-369-3p	2.43501	0.101663	4.17503		0.914348
hsa-miR-20a-5p	2.69817	0.25905	9.60094		1.01316
hsa-miR-378a-5p	2.50976	0.291805	11.6268		0.942415
hsa-miR-28-5p	2.30336	0.203257	8.8244		0.864911
hsa-miR-342-3p	2.37332	0.160789	6.77485		0.891183
hsa-miR-96-5p	2.40628	0.109503	4.55071		0.903557
hsa-miR-338-3p	2.36748	0.190796	8.05905		0.888989
hsa-miR-192-5p	2.5991	0.118926	4.57567		0.975964
hsa-miR-423-3p	2.67063	0.0894732	3.35027		1.00282
hsa-miR-30d-5p	3.24586	0.218025	6.717		1.21882
hsa-miR-200a-5p	2.47438	0.332173	13.4245		0.929132
hsa-miR-182-5p	2.13867	0.147404	6.8923		0.803071
hsa-miR-412-3p	2.14431	0.275492	12.8476		0.805188
hsa-miR-489-3p	2.46667	0.119784	4.85612		0.926234
hsa-miR-432-3p	2.08655	0.154801	7.419		0.879254
hsa-miR-122-5p	2.16609	0.160026	7.38777		0.912772
hsa-miR-520e	3.74293	0.337862	9.02668		1.57724
hsa-miR-140-5p	2.10961	0.149857	7.10355		0.888971
hsa-miR-526b-5p	2.06516	0.236572	11.4554		0.870241
hsa-miR-526a	2.74472	0.259901	9.46912		1.1566
hsa-miR-150-5p	3.077	0.441631	14.3526		1.29662
hsa-miR-195-5p	2.22337	0.0874487	3.93316		0.93691
hsa-miR-517c-3p	2.24255	0.205839	9.17882		0.94499
hsa-let-7e-5p	2.30442	0.251319	10.906		0.971062
hsa-miR-21-5p	2.43956	0.251936	10.3271		1.02801
hsa-miR-29a-3p	2.78355	0.340345	12.227		1.17297
hsa-miR-139-5p	3.35406	0.3817	11.3802		1.41337
hsa-miR-490-3p	2.30095	0.311207	13.5251		0.969601
hsa-miR-494-3p	2.57056	0.247748	9.63789		1.08321
hsa-miR-124-3p	2.85296	0.285373	10.0027		1.20221
hsa-miR-515-5p	2.28226	0.134577	5.89666		0.961725
hsa-miR-9-3p	2.8694	0.334884	11.6709		1.20914
hsa-miR-520d-3p	2.88071	0.353045	12.2555		1.21391
hsa-miR-520h	2.47107	0.178016	7.204		1.04129
hsa-miR-493-3p	1.98172	0.190589	9.61737		0.835078
hsa-let-7f-5p	1.9331	0.219831	11.372		0.814591
hsa-miR-371a-3p	2.72501	0.0878172	3.22264		1.14829
hsa-miR-22-3p	2.29034	0.211835	9.24908		0.965129
hsa-miR-425-3p	2.50972	0.0649562	2.58819		1.05757
hsa-miR-183-5p	2.19268	0.126727	5.77957		0.923975
hsa-miR-376b-3p	2.13443	0.0703299	3.29501		0.899432
hsa-miR-491-5p	1.95361	0.244556	12.5182		0.823234
hsa-miR-200b-3p	2.42797	0.213755	8.80387		1.02313
hsa-miR-125b-5p	2.18273	0.191148	8.75728		0.919783
hsa-miR-142-5p	3.22401	0.436326	13.5337		1.35857
hsa-miR-519b-3p	3.2681	0.0630408	1.92898		1.37715
hsa-miR-365a-3p	2.16498	0.107202	4.95161		0.912306
hsa-miR-15a-5p	2.42655	0.252856	10.4204		1.02253
hsa-miR-372-3p	3.16507	0.295219	9.32742		1.33373
hsa-miR-380-3p	2.20639	0.256644	11.6319		0.929752
hsa-miR-100-5p	3.02084	0.419687	13.8931		1.27295
hsa-miR-198	2.47904	0.336161	13.5601		1.04465
hsa-miR-7-5p	2.58319	0.340556	13.1835		1.08853
hsa-miR-187-3p	3.4963	0.45583	13.0375		1.47331
hsa-miR-215-5p	2.34038	0.329507	14.0792		0.986217
hsa-let-7g-5p	1.89413	0.169193	8.93254		0.798168
hsa-miR-496	1.84788	0.0763534	4.13194		0.778682
hsa-miR-142-3p	2.06898	0.258065	12.473		0.871851
hsa-miR-525-5p	2.5308	0.192143	7.59218		1.06646
hsa-miR-184	2.00009	0.259534	12.9761		0.842822
hsa-miR-520g-3p	1.98498	0.177331	8.93362		0.836454
hsa-miR-519a-3p	2.22553	0.127924	5.748		0.93782
hsa-miR-301a-3p	2.70955	0.111952	4.13175		1.14178
hsa-miR-507	2.034	0.176851	8.69473		0.85711
hsa-miR-302b-5p	2.07415	0.253088	12.202		0.874028
hsa-miR-544a	1.78299	0.100327	5.62687		0.751338
hsa-miR-16-5p	1.46184	0.551858	37.751		0.664806
hsa-miR-373-5p	1.62049	0.0912623	5.63178		0.736956
hsa-miR-24-1-5p	1.51533	0.264267	17.4396		0.689132
hsa-miR-381-3p	1.66177	0.0494683	2.97684		0.755733
hsa-miR-31-5p	1.99717	0.144671	7.24382		0.908261
hsa-miR-151a-3p	1.70532	0.283521	16.6256		0.775537
hsa-miR-101-3p	2.19145	0.430282	19.6345		0.996617
hsa-miR-325	2.1768	0.188573	8.66287		0.989953
hsa-miR-199a-5p	2.13086	0.202996	9.52647		0.969059
hsa-miR-20b-5p	2.14596	0.291344	13.5764		0.975928
hsa-miR-10a-5p	1.45466	0.170593	11.7273		0.661542
hsa-miR-329-3p	2.34533	0.0925673	3.94688		1.06659
hsa-miR-199b-5p	2.19794	0.177859	8.09209		0.999567
hsa-miR-484	2.17868	0.410165	18.8263		0.990807
hsa-miR-216a-5p	2.69575	0.203296	7.54133		1.22596
hsa-miR-146b-5p	1.7326	0.120967	6.98182		0.787944
hsa-let-7i-5p	1.52439	0.0197086	1.29288		0.693255
hsa-miR-193b-3p	1.99219	0.17743	8.90625		0.905998
hsa-miR-130a-3p	2.25853	0.156773	6.94135		1.02712
hsa-miR-519e-3p	2.32332	0.246823	10.6237		1.05659
hsa-miR-143-3p	2.45506	0.433992	17.6775		1.1165
hsa-miR-525-3p	3.39098	0.506769	14.9446		1.54213
hsa-miR-126-3p	2.85499	0.453874	15.8975		1.29838
hsa-miR-524-5p	2.47256	0.596917	24.1416		1.12446
hsa-miR-185-5p	2.34536	0.301242	12.8442		1.06661
hsa-miR-516b-5p	1.95855	0.106903	5.45827		0.890699
hsa-miR-155-5p	2.35093	0.450889	19.1792		1.06914
hsa-miR-499a-5p	2.59715	0.0669828	2.57909		1.18112
hsa-miR-99b-5p	3.02717	1.05355	34.803		1.37668
hsa-miR-508-3p	2.46719	0.174238	7.06219		1.12202
hsa-miR-302b-3p	4.16645	2.21565	53.1783		1.89479
hsa-miR-545-3p	2.36237	0.483542	20.4685		1.07435
hsa-miR-17-5p	1.70798	0.108637	6.36057		0.776746
hsa-miR-373-3p	2.15257	0.112566	5.22937		0.978936
hsa-miR-24-3p	1.88032	0.156798	8.33887		0.855122
hsa-miR-382-5p	2.50341	0.245631	9.81187		1.13849
hsa-miR-32-5p	2.62161	0.307306	11.722		1.19224
hsa-miR-135b-5p	3.03586	0.45031	14.833		1.38063
hsa-miR-29b-3p	3.92606	0.200216	5.09966		1.78547
hsa-miR-345-5p	3.10575	0.320605	10.323		1.41241
hsa-miR-199a-3p	2.32185	0.113511	4.88883		1.05592
hsa-miR-448	3.36562	0.29565	8.78442		1.5306
hsa-miR-10b-5p	6.56656	5.55237	84.5552		2.9863
hsa-miR-451a	3.50843	0.872189	24.8599		1.59554
hsa-miR-203a-3p	2.6028	0.500092	19.2136		1.18369
hsa-miR-485-5p	1.60441	0.0414649	2.58444		0.729643
hsa-miR-217	2.40445	0.610428	25.3874		1.09348
hsa-miR-202-5p	1.87299	0.128047	6.83651		0.85179
hsa-miR-1-3p	1.47233	0.0567856	3.85684		0.669579
hsa-miR-497-5p	2.03865	0.542039	26.5881		0.927128
hsa-miR-132-3p	2.26221	0.297954	13.1709		1.0288
hsa-miR-520f-3p	2.82546	0.307072	10.868		1.28495
hsa-miR-144-3p	2.2117	0.217024	9.81256		1.00583
hsa-miR-523-3p	3.13843	0.427767	13.6299		1.42728
hsa-miR-127-3p	2.91484	0.224619	7.70604		1.3256
hsa-miR-524-3p	3.61809	0.154701	4.27578		1.64541
hsa-miR-186-5p	3.10922	0.353599	11.3726		1.41399
hsa-miR-516b-3p	3.26465	0.807612	24.7381		1.48468
hsa-miR-106b-5p	3.61246	0.992582	27.4766		1.64285
hsa-miR-500a-3p	4.22884	1.23126	29.1159		1.92317
hsa-miR-296-5p	2.66827	0.459479	17.2201		1.21346
hsa-miR-509-3p	2.09708	0.346516	16.5237		0.953699
hsa-miR-302c-5p	2.22335	0.450583	20.2659		1.01112
hsa-miR-487b-3p	1.83261	0.256095	13.9743		0.833425
hsa-miR-17-3p	1.58744	0.23511	14.8106		0.72193
hsa-miR-374a-5p	2.06268	0.0439099	2.12878		0.938056
hsa-miR-25-3p	2.12098	0.344532	16.244		0.964567
hsa-miR-383-5p	2.14068	0.107559	5.02451		0.973526
hsa-miR-33a-5p	3.17967	0.4572	14.3788		1.44603
hsa-miR-148b-3p	3.97687	1.11978	28.1574		1.80858
hsa-miR-103a-3p	3.48806	0.244994	7.0238		1.58628
hsa-miR-346	2.41721	0.136631	5.65244		1.09928
hsa-miR-208a-3p	2.76694	0.466663	16.8656		1.25834
hsa-miR-429	3.03781	0.23519	7.7421		1.38152
hsa-miR-34a-5p	2.64955	0.231658	8.7433		1.20495
hsa-miR-452-5p	3.6848	0.815118	22.1211		1.67575
hsa-miR-204-5p	2.8479	0.756951	26.5793		1.29515
hsa-miR-485-3p	1.54309	0.083137	5.38768		0.70176
hsa-miR-218-5p	2.04482	0.112885	5.52053		0.929933
hsa-miR-202-3p	1.34689	0.315174	23.4002		0.612531
hsa-miR-15b-5p	2.07641	0.181624	8.74703		0.944298
hsa-miR-181d-5p	1.61006	0.126712	7.87001		0.732212
hsa-miR-133a-3p	2.1177	0.0770745	3.63953		0.963078
hsa-miR-519c-5p	2.07535	0.133665	6.44062		0.943814
hsa-miR-145-5p	2.63882	0.239495	9.07586		1.20007
hsa-miR-518f-5p	2.60296	0.541338	20.797		1.18376
hsa-miR-134-5p	2.61816	0.415352	15.8642		1.19067
hsa-miR-517-5p	2.33886	0.217516	9.30006		1.06365
hsa-miR-188-5p	2.50046	0.201593	8.06222		1.13715
hsa-miR-518e-3p	2.40402	0.424728	17.6674		1.09329
hsa-miR-29c-3p	3.40135	0.700847	20.6049		1.54685
hsa-miR-501-5p	4.45734	1.84131	41.3097		2.02708
hsa-miR-130b-3p	4.12769	1.42878	34.6145		1.87717
hsa-miR-510-5p	1.52983	0.335014	21.8988		0.695726
hsa-miR-302c-3p	2.86751	0.948541	33.0789		1.30407
hsa-miR-542-5p	2.06056	0.276915	13.4388		0.937089
hsa-miR-363-5p	1.18129	0.160249	13.5656		0.537219
hsa-miR-139-3p	1.61683	0.215409	13.323		0.735291
hsa-miR-556-5p	1.30532	0.0414373	3.17449		0.593627
hsa-miR-122-3p	2.01702	0.303475	15.0457		0.91729
hsa-miR-568	2.35749	0.409532	17.3715		1.07213
hsa-miR-144-5p	2.24561	0.187644	8.35602		1.02125
hsa-miR-577	1.92871	0.0884371	4.5853		0.877127
hsa-miR-193a-5p	1.52969	0.202726	13.2527		0.695664
hsa-miR-586	2.18919	0.134103	6.1257		0.995587
hsa-miR-377-5p	2.09971	0.209362	9.97098		0.954896
hsa-miR-595	2.57148	0.29001	11.2779		1.16945
hsa-miR-423-5p	1.78004	0.0751167	4.21994		0.809519
hsa-miR-605-5p	2.34095	0.270408	11.5512		1.0646
hsa-miR-518a-5p	2.25136	0.0727422	3.23104		1.02386
hsa-miR-615-3p	1.78556	0.409987	22.9612		0.812027
hsa-miR-556-3p	1.80187	0.180095	9.99494		0.819443
hsa-miR-424-3p	3.37631	0.279979	8.29247		1.49576
hsa-miR-549a	2.20933	0.318195	14.4023		0.978774
hsa-miR-767-5p	3.80011	0.505651	13.3062		1.68351
hsa-miR-24-2-5p	1.74748	0.138054	7.90017		0.774164
hsa-miR-557	2.01586	0.199184	9.88082		0.893063
hsa-miR-551b-3p	1.9636	0.256031	13.0389		0.869909
hsa-miR-551b-5p	1.75344	0.161205	9.19368		0.776803
hsa-miR-615-5p	1.54546	0.201793	13.0571		0.684666
hsa-miR-654-3p	1.64711	0.194188	11.7896		0.7297
hsa-miR-644a	1.97337	0.135859	6.88463		0.874236
hsa-miR-490-5p	1.57532	0.199853	12.6865		0.697892
hsa-miR-26a-1-3p	2.05415	0.2192	10.6711		0.910026
hsa-miR-130b-5p	1.55981	0.184308	11.816		0.691024
hsa-miR-542-3p	1.56551	0.217932	13.9208		0.693549
hsa-miR-10a-3p	1.49924	0.0860292	5.7382		0.664188
hsa-miR-569	1.81569	0.226771	12.4895		0.804382
hsa-miR-200c-5p	6.63205	0.346367	5.22263		2.93811
hsa-miR-548b-3p	2.90334	0.431888	14.8755		1.28623
hsa-miR-340-5p	4.86889	0.491263	10.0898		2.157
hsa-miR-626	1.30459	0.0689542	5.28552		0.577955
hsa-miR-361-3p	4.01491	0.319008	7.94559		1.77867
hsa-miR-454-3p	2.9938	0.333303	11.1331		1.32631
hsa-miR-199b-3p	1.82446	0.22663	12.4218		0.808266
hsa-miR-15a-3p	2.43332	0.175516	7.21302		1.07801
hsa-miR-223-5p	2.07155	0.20436	9.86507		0.917733
hsa-miR-532-5p	1.8509	0.219829	11.8769		0.819981
hsa-miR-559	267.857	36.8092	13.7421		118.665
hsa-miR-155-3p	1.7456	0.193483	11.084		0.773333
hsa-miR-598-3p	2.15731	0.300824	13.9444		0.955728
hsa-miR-146b-3p	3.02673	0.349927	11.5612		1.34089
hsa-miR-608	2.34947	0.110909	4.72058		1.04085
hsa-miR-627-5p	1.54942	0.0598886	3.86522		0.686421
hsa-miR-636	270.887	32.6785	12.0635		120.008
hsa-miR-16-1-3p	1.68511	0.108512	6.43949		0.746532
hsa-let-7d-3p	1.87353	0.218474	11.6611		0.830006
hsa-miR-551a	1.45623	0.184863	12.6946		0.693522
hsa-miR-187-5p	99.7875	169.636	169.998		47.5231
hsa-miR-561-3p	1.82271	0.197933	10.8593		0.868051
hsa-miR-132-5p	2.41541	0.209635	8.67905		1.15032
hsa-miR-571	1.68219	0.217245	12.9145		0.80113
hsa-miR-127-5p	1.51668	0.326141	21.5036		0.722309
hsa-miR-581	2.17635	0.0965971	4.43849		1.03647
hsa-miR-34b-3p	1.09764	0.317581	28.9331		0.522743
hsa-miR-589-3p	1.74564	0.525864	30.1244		0.831351
hsa-miR-342-5p	1.56964	0.447006	28.4782		0.747532
hsa-miR-599	1.56628	0.0493371	3.14995		0.745933
hsa-miR-193b-5p	1.32337	0.112832	8.52609		0.630245
hsa-miR-609	1.02322	0.235976	23.062		0.487303
hsa-miR-516a-5p	1.43111	0.228228	15.9477		0.681556
hsa-miR-618	2.19082	0.0322849	1.47364		1.04336
hsa-miR-582-3p	1.91614	0.239729	12.5111		0.912549
hsa-miR-628-3p	1.44252	0.488648	33.8745		0.686992
hsa-miR-624-3p	1.87816	0.137789	7.33637		0.89446
hsa-miR-637	1.81678	0.424302	23.3546		0.865232
hsa-miR-92a-2-5p	2.45934	0.342167	13.913		1.17124
hsa-miR-647	1.76269	0.22479	12.7527		0.839468
hsa-miR-29b-2-5p	2.19773	0.60079	27.3368		1.04666
hsa-miR-449b-5p	3.83395	0.941465	24.556		1.82589
hsa-miR-106a-3p	1.68893	0.366046	21.6732		0.804343
hsa-miR-660-5p	1.14526	0.269663	23.5461		0.54542
hsa-miR-505-5p	1.59263	0.56668	35.5814		0.758479
hsa-miR-769-3p	1.04409	0.0506344	4.84962		0.49724
hsa-miR-29c-5p	1.05231	0.125903	11.9645		0.501155
hsa-miR-19a-5p	1.79749	0.627701	34.9209		0.856044
hsa-miR-488-3p	2.19169	0.188609	8.60566		1.04378
hsa-miR-92a-1-5p	2.14732	0.374251	17.4287		1.02265
hsa-miR-30c-1-3p	2.58668	1.63784	63.3184		1.23189
hsa-miR-552-3p	1.56134	0.242052	15.5029		0.743576
hsa-miR-196a-3p	2.36065	0.0279274	1.18304		1.12424
hsa-miR-562	2.05392	0.30149	14.6788		0.978165
hsa-miR-135a-3p	2.55853	0.300279	11.7364		1.21848
hsa-miR-572	2.1872	0.225408	10.3058		1.04164
hsa-miR-129-2-3p	2.31422	0.532207	22.9972		1.10213
hsa-miR-582-5p	2.86389	0.468184	16.3478		1.36391
hsa-miR-34c-3p	2.1995	0.291253	13.2418		1.0475
hsa-miR-550a-3p	1.35124	0.464	34.3389		0.643519
hsa-miR-337-5p	1.84307	0.199601	10.8298		0.87775
hsa-miR-600	2.30912	0.576849	24.9813		1.0997
hsa-miR-497-3p	2.51875	0.485936	19.2927		1.19954
hsa-miR-610	1.44496	0.465476	32.2137		0.688153
hsa-miR-499a-3p	2.46459	0.460208	18.6728		1.17374
hsa-miR-619-3p	2.44036	0.363509	14.8957		1.16221
hsa-miR-548b-5p	1.64611	0.442049	26.8542		0.783949
hsa-miR-629-3p	1.7138	0.201614	11.7642		0.816185
hsa-miR-625-3p	1.99946	0.0838271	4.19248		0.95223
hsa-miR-638	2.3651	0.222695	9.41587		1.12636
hsa-miR-218-1-3p	2.90337	0.431675	14.8681		1.38271
hsa-miR-648	2.72843	0.352531	12.9207		1.2994
hsa-miR-29b-1-5p	3.04008	0.564508	18.5689		1.44782
hsa-miR-653-5p	2.22336	0.180669	8.12592		1.05886
hsa-miR-374a-3p	2.38648	0.269675	11.3001		1.13655
hsa-miR-421	3.06046	0.944842	30.8726		1.45752
hsa-miR-23b-5p	2.86645	0.281628	9.82495		1.36513
hsa-miR-769-5p	1.68412	0.135505	8.04599		0.802053
hsa-miR-16-2-3p	2.85914	0.310265	10.8517		1.36165
hsa-miR-19b-1-5p	2.51563	1.28425	51.0509		1.19805
hsa-miR-188-3p	1.86848	0.177303	9.48917		0.889851
hsa-miR-99a-3p	2.5724	0.108876	4.23247		1.22509
hsa-miR-135b-3p	3.82748	0.801921	20.9517		1.82281
hsa-miR-553	2.12843	0.239872	11.2699		1.01365
hsa-miR-218-2-3p	2.03229	0.227054	11.1724		0.967863
hsa-miR-563	1.61825	0.177352	10.9595		0.77068
hsa-miR-138-2-3p	2.20307	0.303061	13.7563		1.0492
hsa-miR-573	2.76262	0.0940436	3.40414		1.31568
hsa-miR-136-3p	2.62205	0.0605852	2.31061		1.24873
hsa-miR-583	2.43853	0.458769	18.8134		1.16133
hsa-miR-99b-3p	2.69867	0.29818	11.0492		1.28522
hsa-miR-590-5p	2.63653	0.160999	6.10646		1.25563
hsa-miR-323a-5p	1.94897	0.0496522	2.54761		0.928185
hsa-miR-601	3.14887	0.775036	24.6132		1.49963
hsa-miR-519b-5p	2.56981	0.358387	13.946		1.22385
hsa-miR-611	2.53953	0.82598	32.5249		1.20943
hsa-miR-483-5p	2.27242	0.385348	16.9576		1.08223
hsa-miR-620	1.62962	0.720054	44.1855		0.776094
hsa-miR-589-5p	2.18602	0.383209	17.5299		1.04108
hsa-miR-630	2.64022	0.512647	19.4169		1.25739
hsa-miR-628-5p	2.01884	0.272949	13.5201		0.961458
hsa-miR-639	2.6029	0.46057	17.6945		1.23961
hsa-miR-19b-2-5p	2.40752	0.340074	14.1255		1.14656
hsa-miR-649	2.41046	0.185051	7.67699		1.14796
hsa-miR-149-3p	2.19743	0.14899	6.78017		1.04651
hsa-miR-411-5p	2.11262	0.178797	8.46326		1.00612
hsa-miR-335-3p	2.52665	0.204512	8.0942		1.2033
hsa-miR-425-5p	2.87715	0.489529	17.0144		1.37022
hsa-miR-508-5p	1.86964	0.499641	26.7239		0.890405
hsa-miR-766-3p	2.35631	1.06495	45.1956		1.12218
hsa-miR-32-3p	2.76018	0.31323	11.3482		1.31452
hsa-miR-20a-3p	3.63665	2.05718	56.5681		1.73193
hsa-miR-186-3p	1.97884	0.316479	15.9932		0.94241
hsa-miR-100-3p	2.29937	0.415671	18.0776		1.09506
hsa-miR-129-1-3p	2.55359	0.453839	17.7726		1.21613
hsa-miR-554	2.10439	0.377843	17.955		1.0022
hsa-let-7g-3p	2.6827	0.857038	31.9468		1.27762
hsa-miR-564	3.31636	1.00849	30.4094		1.57939
hsa-miR-140-3p	3.18651	1.61121	50.5634		1.51755
hsa-miR-574-3p	3.29691	0.645803	19.5882		1.57013
hsa-miR-138-1-3p	2.53115	0.403711	15.9497		1.20544
hsa-miR-584-5p	2.37455	0.700798	29.5128		1.13086
hsa-miR-296-3p	1.94335	0.327614	16.8582		0.925505
hsa-miR-591	1.95912	0.52045	26.5655		0.933016
hsa-miR-151a-5p	2.35751	0.397485	16.8604		1.12275
hsa-miR-602	2.24515	0.24315	10.83		1.06924
hsa-miR-523-5p	3.9832	2.52835	63.4753		1.89697
hsa-miR-612	1.61952	0.322445	19.9099		0.771286
hsa-miR-194-3p	4.03517	1.64693	40.8143		1.92172
hsa-miR-621	2.05562	0.0733852	3.56998		0.978975
hsa-miR-550a-5p	1.87823	0.700569	37.2993		0.894496
hsa-let-7f-2-3p	2.08904	0.11847	5.67106	2.26921	0.920599
hsa-miR-331-5p	1.9141	0.0754225	3.94037		0.843507
hsa-miR-802	1.3706	0.179177	13.0729		0.603997
hsa-miR-545-5p	2.12427	0.0860776	4.0521		0.936128
hsa-miR-185-3p	2.56604	0.321252	12.5194		1.1308
hsa-miR-192-3p	2.22654	0.199807	8.97387		0.981196
hsa-miR-181a-2-3p	2.14103	0.313224	14.6296		0.943513
hsa-miR-92b-3p	2.22775	0.199005	8.93303		0.981727
hsa-let-7i-3p	2.37046	0.216301	9.12487		1.04462
hsa-miR-566	2.08192	0.286474	13.7601		0.917463
hsa-miR-26a-2-3p	2.12493	0.318708	14.9985		0.936416
hsa-miR-603	2.35093	0.252592	10.7444		1.03601
hsa-miR-520c-5p	2.08575	0.3126	14.9874		0.91915
hsa-miR-613	2.53799	0.0776441	3.05928		1.11844
hsa-miR-532-3p	2.83733	0.261007	9.19902		1.25036
hsa-miR-590-3p	2.22926	0.308062	13.819		0.982394
hsa-miR-33b-5p	2.3306	0.0940294	4.03457		1.02705
hsa-miR-651-5p	2.21474	0.116379	5.25474		0.975996
hsa-miR-214-5p	1.64687	0.180315	10.9489		0.725746
hsa-miR-221-5p	2.55324	0.245062	9.59807		1.12517
hsa-miR-765	1.89398	0.151711	8.0102		0.834641
hsa-miR-25-5p	2.66433	0.199545	7.48952		1.17412
hsa-miR-183-3p	2.74111	0.390554	14.248		1.20796
hsa-miR-30c-2-3p	2.9542	0.12706	4.30101		1.30186
hsa-let-7f-1-3p	2.44133	0.21472	8.79523		1.07585
hsa-miR-30b-3p	1.60124	0.133085	8.31142		0.705635
hsa-miR-567	2.46688	0.115368	4.6767		1.08711
hsa-miR-143-5p	3.53548	0.497958	14.0846		1.55802
hsa-miR-576-5p	2.25268	0.185117	8.21764		0.992713
hsa-miR-548a-3p	2.45293	0.262233	10.6906		1.08096
hsa-miR-604	2.33123	0.104434	4.47979		1.02733
hsa-miR-623	3.2303	0.367674	11.382		1.42353
hsa-miR-593-3p	2.12464	0.0786599	3.70227		0.93629
hsa-miR-27b-5p	2.10958	0.103154	4.8898		0.929651
hsa-miR-770-5p	1.71385	0.138148	8.06065		0.755263
hsa-miR-28-3p	1.82701	0.123504	6.75991		0.805128
hsa-miR-362-3p	2.52917	0.325205	12.8582		1.11456
hsa-miR-148a-5p	2.07488	0.275316	13.269		0.914361
hsa-miR-96-3p	2.10401	0.114746	5.4537		0.927198
hsa-miR-302e	2.58063	0.0411269	1.59367		1.13724
hsa-miR-1288-3p	1.28596	0.133145	10.3537		0.5667
hsa-miR-935	2.03224	0.222326	10.9399		0.89557
hsa-miR-1976	2.15152	0.294685	13.6966		0.948136
hsa-miR-1180-3p	2.72493	0.38326	14.065		1.20083
hsa-miR-1206	2.14919	0.234166	10.8955		0.947109
hsa-miR-3659	2.23731	0.226742	10.1346		0.985939
hsa-miR-1303	1.81663	0.0826595	4.55015		0.800556
hsa-miR-3682-3p	2.31344	0.116726	5.04555		1.01949
hsa-miR-875-5p	2.76012	0.389154	14.0992		0.945053
hsa-miR-885-5p	3.01053	0.403916	13.4168		1.03079
hsa-miR-1324	2.80497	0.204298	7.28343		0.960411
hsa-miR-1913	2.32627	0.295536	12.7043		0.796506
hsa-miR-3605-3p	2.28252	0.341129	14.9452		0.781527
hsa-miR-3620-3p	3.19446	0.439561	13.7601		1.09377
hsa-miR-3651	2.833	0.0821538	2.89988		0.970009
hsa-miR-1291	3.27131	0.130501	3.98925		1.12008
hsa-miR-3668	2.7532	0.122756	4.45866		0.942686
hsa-miR-1248	3.6887	0.228909	6.20568		1.26299
hsa-miR-1277-3p	2.80779	0.138036	4.91619		0.961377
hsa-miR-320d	2.92965	0.391889	13.3766		1.0031
hsa-miR-1539	3.59413	0.394636	10.98		1.23062
hsa-miR-937-3p	3.13131	0.181848	5.80742		1.07215
hsa-miR-1914-5p	3.67703	0.238375	6.48281		1.259
hsa-miR-1231	3.3593	0.287635	8.56235		1.15021
hsa-miR-516a-3p	2.94717	0.186372	6.32377		1.0091
hsa-miR-3605-5p	2.79778	0.154617	5.52642		0.957949
hsa-miR-1207-3p	3.59613	0.311934	8.67418		1.2313
hsa-miR-3652	3.33898	0.179519	5.37647		1.14325
hsa-miR-3678-5p	2.74833	0.176811	6.43341		0.941018
hsa-miR-890	2.82031	0.268887	9.53393		0.965664
hsa-miR-876-5p	2.33274	0.200816	8.6086		0.79872
hsa-miR-320d	2.94273	0.19643	6.67509		1.00758
hsa-miR-1914-3p	3.86019	0.128074	3.31781		1.32171
hsa-miR-3653-3p	2.83577	0.271068	9.55888		0.970956
hsa-miR-1293	3.1083	0.443054	14.2539		1.06427
hsa-miR-1250-5p	3.95684	0.0867248	2.19177		1.35481
hsa-miR-891b	4.17673	0.401114	9.60354		1.4301
hsa-miR-548i	3.46558	0.285117	8.22711		1.1866
hsa-miR-876-3p	2.84537	0.126309	4.4391		0.974244
hsa-miR-665	3.31635	0.29737	8.96679		1.13551
hsa-miR-1825	2.62374	0.0625689	2.38472		0.89836
hsa-miR-921	4.08186	0.0606718	1.48638		1.39761
hsa-miR-939-5p	3.05748	0.244771	8.00565		1.04687
hsa-miR-1915-3p	2.7065	0.299564	11.0683		0.926696
hsa-miR-205-3p	3.47905	1.60038	46.0005	2.66353	1.30618
hsa-miR-3607-3p	1.4276	0.163074	11.423		0.53598
hsa-miR-1301-3p	1.9579	0.857528	43.7983		0.735078
hsa-miR-3615	1.28319	0.116241	9.05874		0.481763
hsa-miR-1184	1.81945	0.785783	43.188		0.683097
hsa-miR-3622a-5p	1.63279	0.232639	14.2479		0.613018
hsa-miR-548e-3p	2.22509	0.0894795	4.02139		0.835391
hsa-miR-3654	1.95524	0.0830844	4.24931		0.73408
hsa-miR-1294	3.16431	1.7267	54.5681		1.18801
hsa-miR-3663-5p	2.49005	0.624715	25.0884		0.934869
hsa-miR-548f-3p	2.61028	0.267162	10.235		0.980007
hsa-miR-3671	18.2342	15.781	86.5461		6.84588
hsa-miR-1251-5p	3.42116	1.73853	50.8169		1.28445
hsa-miR-3679-5p	37.2682	58.766	157.684		13.992
hsa-miR-1262	4.99191	0.924769	18.5254		1.87417
hsa-miR-3686	4.24651	1.954	46.0141		1.59432
hsa-miR-486-3p	3.43516	1.36922	39.8589		1.2897
hsa-miR-1272	1.41953	0.282712	19.9159		0.53295
hsa-miR-888-3p	2.11338	0.9051	42.8271		0.793452
hsa-miR-1278	1.23695	0.412306	33.3324		0.464404
hsa-miR-708-3p	1.19941	0.0833962	6.95308		0.45031
hsa-miR-664a-3p	1.36619	0.170274	12.4634		0.512925
hsa-miR-873-5p	1.54194	0.233993	15.1752		0.578908
hsa-miR-1827	1.54789	0.244993	15.8275		0.581144
hsa-miR-922	2.75245	0.399582	14.5173		1.03338
hsa-miR-1909-3p	2.44609	0.3662	14.9709		0.918363
hsa-miR-940	2.41365	0.27868	11.546		0.906184
hsa-miR-1915-5p	2.92083	0.184443	6.31476		1.0966
hsa-miR-1225-3p	5.34575	5.32675	99.6446		2.00702
hsa-miR-2276-3p	2.48393	0.181846	7.32091		0.932571
hsa-miR-1236-3p	2.48203	0.243006	9.79058		0.931859
hsa-miR-2116-5p	2.61509	0.274951	10.514		0.981814
hsa-miR-224-3p	3.27844	0.971336	29.628		1.23086
hsa-miR-3607-5p	1.28031	0.23712	18.5205		0.480683
hsa-miR-1185-5p	1.4109	0.549406	38.9402		0.52971
hsa-miR-3616-5p	2.11186	0.434154	20.5579		0.79288
hsa-miR-1200	0.813617	0.0275676	3.38827		0.305466
hsa-miR-3622b-3p	1.31221	0.0791042	6.0283		0.49266
hsa-miR-548j-5p	1.78387	0.329298	18.4597		0.66974
hsa-miR-3655	1.37526	0.104598	7.60567		0.51633
hsa-miR-1295a	2.05675	0.158079	7.68584		0.772191
hsa-miR-3663-3p	2.04587	0.825193	40.3346		0.768104
hsa-miR-548f-3p	11.4503	13.8648	121.087		4.29892
hsa-miR-3672	2.6485	0.175236	6.61645		0.994356
hsa-miR-1253	3.55753	1.03988	29.2304		1.33564
hsa-miR-3679-3p	3.35623	0.0502765	1.498		1.26007
hsa-miR-1263	2.49715	0.0979941	3.92424		0.937535
hsa-miR-3687	3.14349	0.313158	9.9621		1.1802
hsa-miR-298	2.1442	0.262692	12.2513		0.805022
hsa-miR-1273a	1.45763	0.55665	38.1888		0.547254
hsa-miR-888-5p	76.6116	130.565	170.425		28.7632
hsa-miR-1279	1.90877	0.187283	9.81173		0.716632
hsa-miR-708-5p	2.12118	0.418383	19.7241		0.796381
hsa-miR-1306-3p	1.80308	0.244201	13.5435		0.676952
hsa-miR-543	1.33527	0.300951	22.5385		0.501318
hsa-miR-1468-5p	1.72918	0.136753	7.90852		0.649208
hsa-miR-924	1.78403	0.164305	9.20977		0.6698
hsa-miR-1909-5p	2.23357	0.197535	8.84393		0.838575
hsa-miR-941	3.3583	0.582182	17.3356		1.26085
hsa-miR-2113	3.17217	0.366079	11.5403		1.19096
hsa-miR-1226-5p	4.52543	0.638409	14.1071		1.69904
hsa-miR-2277-3p	3.35653	0.402963	12.0053		1.26018
hsa-miR-1237-3p	2.95729	0.124488	4.20952		1.11029
hsa-miR-2116-3p	3.25885	0.226344	6.94551		1.22351
hsa-miR-196b-3p	2.99667	1.74369	58.1874		1.12508
hsa-miR-3609	4.06376	2.14981	52.9019		1.52571
hsa-miR-1283	2.61981	0.464627	17.7352		0.983586
hsa-miR-3616-3p	2.79191	1.05076	37.6357		1.0482
hsa-miR-1202	3.46365	1.64854	47.5955		1.3004
hsa-miR-3622b-5p	2.57009	1.42216	55.335		0.96492
hsa-miR-1285-3p	1.14852	0.210969	18.3687		0.431204
hsa-miR-3656	1.77343	0.280122	15.7955		0.66582
hsa-miR-1297	2.44887	0.671942	27.4389		0.919407
hsa-miR-3664-5p	1.72894	0.22276	12.8842		0.649117
hsa-miR-548f-3p	3.59168	0.727262	20.2486		1.34847
hsa-miR-3673	3.90732	0.856444	21.919		1.46697
hsa-miR-1254	4.00454	0.156579	3.91005		1.50347
hsa-miR-3680-3p	3.08169	0.0951147	3.08644		1.157
hsa-miR-548n	2.48704	0.132429	5.32476		0.933737
hsa-miR-3688-3p	2.5624	0.253119	9.87818		0.962034
hsa-miR-891a-5p	3.00732	0.213379	7.09532		1.12907
hsa-miR-548h-5p	4.03207	0.32879	8.15437		1.51381
hsa-miR-892b	4.19201	1.20382	28.7171		1.57386
hsa-miR-1281	6.56158	3.42542	52.2042		2.46349
hsa-miR-147b	2.77998	0.12668	4.55687		1.04372
hsa-miR-1307-3p	4.61971	2.18194	47.2312		1.73443
hsa-miR-374b-3p	2.10708	0.481048	22.8301		0.791086
hsa-miR-1469	2.22235	0.0799764	3.59873		0.834363
hsa-miR-509-3-5p	2.00238	0.32564	16.2626		0.751779
hsa-miR-1910-5p	3.37123	0.783859	23.2514		1.2657
hsa-miR-942-5p	3.56513	0.502547	14.0962		1.3385
hsa-miR-1204	2.67856	0.621629	23.2076		1.00564
hsa-miR-1226-3p	4.33403	1.02748	23.7073		1.62718
hsa-miR-2277-5p	2.55931	0.187787	7.3374		0.960871
hsa-miR-1238-3p	4.612	0.756358	16.3998		1.73154
hsa-miR-548q	2.76559	0.45085	16.3021		1.03832
hsa-miR-675-3p	9.49707	4.44234	46.7759		3.5656
hsa-miR-3610	2.0738	0.532883	25.6959		0.778593
hsa-miR-1298-5p	4.98193	2.72444	54.6865		1.87042
hsa-miR-3617-5p	8.84238	4.27465	48.3428		3.3198
hsa-miR-1203	6.54362	2.80439	42.8568		2.45675
hsa-miR-3646	3.26227	0.622519	19.0824		1.22479
hsa-miR-1286	6.10416	0.17485	2.86444		2.29176
hsa-miR-3657	14.1432	17.7089	125.211		5.30994
hsa-miR-1299	16.9712	17.3777	102.395		6.37171
hsa-miR-3665	6.27581	2.05483	32.7422		2.3562
hsa-miR-1244	6.74797	3.20772	47.536		2.53347
hsa-miR-3674	5.85927	2.26776	38.7037		2.19982
hsa-miR-1255a	4.07673	1.23649	30.3305		1.53058
hsa-miR-3680-5p	2.21247	0.493086	22.2867		0.830654
hsa-miR-548m	3.12734	0.865746	27.6831		1.17413
hsa-miR-3689a-3p	2.55253	0.377349	14.7833		0.958327
hsa-miR-190b	2.47648	0.133381	5.38592		0.593835
hsa-miR-1321	3.41983	0.50548	14.7808		0.820041
hsa-miR-374b-5p	3.11131	0.428734	13.7799		0.74606
hsa-miR-933	3.17513	0.35773	11.2666		0.761362
hsa-miR-1972	3.71173	0.536442	14.4526		0.890036
hsa-miR-3611	2.52401	0.0447671	1.77365		0.605232
hsa-miR-1178-3p	3.40101	0.377683	11.105		0.815526
hsa-miR-3618	3.27704	0.415578	12.6815		0.7858
hsa-miR-3681-5p	4.17495	0.447599	10.7211		1.00111
hsa-miR-1265	6.35768	0.788438	12.4013		1.52451
hsa-miR-3689a-5p	4.47212	0.368825	8.24721		1.07237
hsa-miR-892a	4.06411	0.409609	10.0787		0.974531
hsa-miR-541-5p	4.53372	0.380476	8.39214		1.08714
hsa-miR-760	2.97969	0.119478	4.00974		0.714499
hsa-miR-1911-3p	2.95118	0.33417	11.3232		0.707663
hsa-miR-944	3.99507	0.0610368	1.5278		0.957977
hsa-miR-711	4.10457	0.219633	5.35093		0.984234
hsa-miR-320b	8.18264	0.60579	7.40336		1.96211
hsa-miR-1179	3.55164	0.0613118	1.7263		0.851646
hsa-miR-1205	5.60391	0.816044	14.5621		1.34376
hsa-miR-3690	4.65538	0.282757	6.07377		1.11631
hsa-miR-4270	4.16527	0.342095	8.21303		0.998788
hsa-miR-4290	4.05251	0.273717	6.75425		0.971751
hsa-miR-3196	4.30961	0.397321	9.21942		1.0334
hsa-miR-3910	7.89507	1.06812	13.529		1.89316
hsa-miR-3202	4.96696	0.616255	12.4071		1.19103
hsa-miR-3150b-3p	4.65925	0.666558	14.3061		1.11724
hsa-miR-4298	3.26521	0.17816	5.4563		0.782964
hsa-miR-3117-3p	3.50167	0.293083	8.3698		0.839665
hsa-miR-4266	3.68446	0.250509	6.79907		0.883496
hsa-miR-3147	2.1505	0.11611	5.3992		0.673047
hsa-miR-3155a	3.31659	0.402467	12.135		1.038
hsa-miR-1304-3p	2.93237	0.350387	11.9489		0.917751
hsa-miR-381-5p	4.07501	0.422614	10.3709		1.27537
hsa-miR-3692-5p	3.69385	0.382893	10.3657		1.15607
hsa-miR-1273d	1.25415	0.107488	8.57057		0.392514
hsa-miR-4311	2.86644	0.34866	12.1635		0.897115
hsa-miR-3941	3.06967	0.292524	9.52949		0.960723
hsa-miR-4251	3.04043	0.297584	9.78758		0.95157
hsa-miR-3134	3.49781	0.297779	8.5133		1.09472
hsa-miR-4329	1.23424	0.182042	14.7494		0.386282
hsa-miR-548v	1.20628	0.1329	11.0174		0.377531
hsa-miR-1285-5p	1.99505	0.217661	10.9101		0.624395
hsa-miR-514a-5p	2.97247	0.42264	14.2185		0.9303
hsa-miR-3197	2.4298	0.0624899	2.57181		0.76046
hsa-miR-4295	1.58559	0.158816	10.0162		0.496246
hsa-miR-4262	3.96769	0.29946	7.54746		1.24178
hsa-miR-3127-5p	6.02565	0.797568	13.2362		1.88586
hsa-miR-4273	4.0127	0.261643	6.52038		1.25586
hsa-miR-4283	2.20182	0.293522	13.3309		0.689108
hsa-miR-1255b-2-3p	1.51213	0.156378	10.3415		0.473256
hsa-miR-3182	3.05967	0.203146	6.63948		0.957592
hsa-miR-3913-5p	0.757339	0.0811049	10.7092		0.237026
hsa-miR-4296	1.12133	0.121226	10.8109		0.350947
hsa-miR-4323	5.06573	0.539115	10.6424		1.58543
hsa-miR-4255	4.37553	0.64755	14.7994		1.36942
hsa-miR-3120-3p	6.08192	0.657319	10.8078		1.90347
hsa-miR-4276	3.97121	0.550418	13.8602		1.24288
hsa-miR-466	2.92158	0.380244	13.015		0.914375
hsa-miR-3149	2.63601	0.367125	13.9273		0.824999
hsa-miR-3167	2.59887	0.0890358	3.42594		0.813375
hsa-miR-197-5p	5.6063	0.263402	4.69832		1.75462
hsa-miR-204-3p	3.26025	0.258874	7.94032		1.02037
hsa-miR-3180	1.5227	0.0825947	5.42421	2.20496	0.69058
hsa-miR-3199	1.57019	0.0974366	6.20541		0.712116
hsa-miR-4297	2.21479	0.26428	11.9325		1.00446
hsa-miR-3923	1.78339	0.157152	8.812		0.808806
hsa-miR-3935	1.27004	0.119504	9.40952		0.57599
hsa-miR-4252	1.67653	0.0883059	5.26718		0.760344
hsa-miR-3129-5p	2.01491	0.0972099	4.82452		0.913808
hsa-miR-4275	1.88713	0.15474	8.19974		0.855857
hsa-miR-3136-5p	1.50697	0.0962753	6.38866		0.683445
hsa-miR-4286	1.69028	0.232079	13.7302		0.766579
hsa-miR-548u	1.4939	0.0306521	2.05182		0.677516
hsa-miR-4328	1.75405	0.0637472	3.63429		0.795499
hsa-miR-1227-5p	2.05203	0.183815	8.95774		0.93064
hsa-miR-376c-5p	2.00279	0.296684	14.8135		0.908312
hsa-miR-212-5p	2.87644	0.347299	12.0739		1.30453
hsa-miR-3190-5p	1.95114	0.0276168	1.41542		0.884886
hsa-miR-4749-5p	2.41108	0.214458	8.89469		1.09348
hsa-miR-3907	1.37474	0.0512383	3.72712		0.623477
hsa-miR-3200-5p	1.21114	0.149462	12.3406		0.549281
hsa-miR-3915	1.22644	0.0817551	6.66604		0.556219
hsa-miR-378c	1.93006	0.201268	10.428		0.875326
hsa-miR-4305	2.23429	0.271337	12.1442		1.0133
hsa-miR-3936	2.25034	0.0247299	1.09894		1.02058
hsa-miR-4316	2.55351	0.316804	12.4066		1.15807
hsa-miR-3945	2.2283	0.156217	7.01062		1.01058
hsa-miR-4256	2.1608	0.0587759	2.7201		0.979973
hsa-miR-759	3.30454	0.163135	4.93671		1.49868
hsa-miR-4325	3.10886	0.277266	8.91858		1.40994
hsa-miR-3122	2.26518	0.0207565	0.916327		1.02731
hsa-miR-4268	2.6183	0.247951	9.46994		1.18746
hsa-miR-3130-3p	2.39778	0.118575	4.94521		1.08745
hsa-miR-4274	2.27403	0.0372952	1.64005		1.03132
hsa-miR-4287	1.82134	0.0731571	4.01666		0.826019
hsa-miR-3144-5p	1.73117	0.0254569	1.4705		0.785125
hsa-miR-3151-5p	1.66083	0.155566	9.3668		0.753223
hsa-miR-3160-3p	2.32406	0.0128109	0.551231		1.05401
hsa-miR-376b-5p	2.20455	0.0321208	1.45702		0.999813
hsa-miR-3169	2.11986	0.060677	2.86231		0.961404
hsa-miR-211-3p	3.3253	0.287179	8.63618		1.5081
hsa-miR-3177-3p	3.13411	0.0683423	2.18059		1.42139
hsa-miR-1185-2-3p	2.76092	0.344064	12.4619		1.25214
hsa-miR-1247-3p	2.85688	0.173077	6.05826		1.29566
hsa-miR-4749-3p	3.07079	0.22548	7.34274		1.39267
hsa-miR-3689b-5p	1.76176	0.078558	4.45906		0.798999
hsa-miR-3200-3p	1.57318	0.0161632	1.02742		0.71347
hsa-miR-3916	2.12619	0.0863901	4.06314		0.964274
hsa-miR-4293	1.77779	0.105995	5.96216		0.806268
hsa-miR-3925-5p	1.8275	0.0239767	1.31199		0.828813
hsa-miR-4306	1.79777	0.184389	10.2566		0.815327
hsa-miR-3937	2.20538	0.151609	6.8745		1.00019
hsa-miR-4314	2.08889	0.299235	14.3251		0.947357
hsa-miR-374c-5p	2.89094	0.233046	8.06124		1.31111
hsa-miR-4257	2.78744	0.326543	11.7148		1.26417
hsa-miR-2861	3.2392	0.234636	7.24364		1.46905
hsa-miR-4326	3.47186	0.106719	3.07383		1.57457
hsa-miR-3123	3.24267	0.282448	8.71033		1.47063
hsa-miR-4269	3.11936	0.215691	6.9146		1.4147
hsa-miR-4281	2.00244	0.083534	4.1716		0.908153
hsa-miR-3137	1.6779	0.0907855	5.41066		0.760965
hsa-miR-4288	1.61432	0.148074	9.17251		0.73213
hsa-miR-584-3p	2.17988	0.123291	5.65586		0.988624
hsa-miR-3152-3p	2.06689	0.109788	5.31176		0.937379
hsa-miR-216a-3p	2.28902	0.180305	7.87697		1.03812
hsa-miR-3161	2.34781	0.0837505	3.56718		1.06478
hsa-miR-3170	2.43535	0.145015	5.95457		1.10449
hsa-miR-376a-2-5p	2.33492	0.308777	13.2243		1.05894
hsa-miR-3178	3.08861	0.140616	4.55272		1.40075
hsa-miR-495-5p	3.25051	0.157506	4.84559		1.47418
hsa-miR-3065-5p	2.3051	0.196872	8.54072		1.04541
hsa-miR-1292-3p	2.19638	0.210988	9.60617		0.996108
hsa-miR-3917	1.98948	0.143286	7.20217		0.902275
hsa-miR-4294	1.91477	0.221464	11.5661		0.868391
hsa-miR-3926	2.07706	0.093121	4.48332		0.941992
hsa-miR-4309	2.03237	0.150193	7.39001		0.921727
hsa-miR-3938	2.48709	0.243015	9.77105		1.12795
hsa-miR-642b-3p	1.86574	0.0972202	5.21081		0.846156
hsa-miR-4258	2.5796	0.249282	9.66361		1.16991
hsa-miR-2909	2.49148	0.165295	6.63442		1.12994
hsa-miR-3124-5p	1.77712	0.0323978	1.82305		0.805963
hsa-miR-4263	2.04212	0.174373	8.53884		0.926148
hsa-miR-3138	1.43178	0.0352926	2.46494		0.756084
hsa-miR-4292	1.51611	0.0674946	4.45184		0.800614
hsa-miR-3145-3p	1.679	0.0124077	0.738995		0.886632
hsa-miR-561-5p	1.60985	0.14074	8.74245		0.850117
hsa-miR-3153	1.88151	0.148382	7.88631		0.993575
hsa-miR-450a-3p	1.75779	0.193234	10.993		0.928243
hsa-miR-3179	1.8703	0.185632	9.92525		0.987655
hsa-miR-503-3p	1.94225	0.207064	10.661		1.02565
hsa-miR-3065-3p	2.10876	0.269652	12.7872		1.11358
hsa-miR-548ao-5p	1.56687	0.0280443	1.78983		0.82742
hsa-miR-3908	1.60132	0.0995861	6.219		0.845614
hsa-miR-514b-5p	1.66724	0.0996131	5.97473		0.880425
hsa-miR-3918	1.73401	0.0807215	4.65521		0.915681
hsa-miR-4301	2.19026	0.0649905	2.96725		1.15662
hsa-miR-3927-3p	1.87976	0.128343	6.82764		0.99265
hsa-miR-4307	2.12102	0.123821	5.8378		1.12005
hsa-miR-4319	2.11865	0.192559	9.08876		1.1188
hsa-miR-550b-3p	1.95587	0.100272	5.12672		1.03284
hsa-miR-4259	1.87292	0.149113	7.96152		0.98904
hsa-miR-548s	3.06775	0.247498	8.06774		1.62
hsa-miR-4264	2.46973	0.298086	12.0696		1.3042
hsa-miR-3139	1.39867	0.129572	9.26394		0.7386
hsa-miR-1273c	1.69204	0.212882	12.5814		0.893521
hsa-miR-1234-5p	3.14614	0.0996228	3.16651		1.66139
hsa-miR-3074-3p	2.12412	0.138921	6.54019		1.12169
hsa-miR-548h-3p	2.32671	0.0791071	3.39995		1.22867
hsa-miR-570-5p	2.07691	0.111134	5.35095		1.09676
hsa-miR-3173-3p	2.35845	0.0864982	3.66759		1.24543
hsa-miR-513c-3p	1.79714	0.0302242	1.6818		0.94902
hsa-miR-3180-5p	3.14084	0.355733	11.3261		1.65859
hsa-miR-3186-5p	3.01638	0.333031	11.0407		1.59287
hsa-miR-4536-5p	1.81841	0.180223	9.91104		0.960251
hsa-miR-3194-5p	1.98889	0.174473	8.77241		1.05028
hsa-miR-5008-3p	1.84344	0.167835	9.10445		0.973471
hsa-miR-2392	1.75001	0.213131	12.1788		0.924134
hsa-miR-3617-3p	2.42592	0.15794	6.5105		1.28106
hsa-miR-4516	2.0205	0.10286	5.0908		1.06697
hsa-miR-3922-5p	1.93442	0.0978792	5.05987		1.02152
hsa-miR-4524a-5p	2.48543	0.238971	9.61489		1.31249
hsa-miR-151b	2.62806	0.16108	6.12922		1.38781
hsa-miR-4532	2.10216	0.194304	9.2431		1.11009
hsa-miR-548o-5p	1.88957	0.114185	6.04289		0.997832
hsa-miR-4538	2.29964	0.10846	4.71642		1.21438
hsa-miR-4421	2.37144	0.155624	6.56243		1.25229
hsa-miR-3978	2.3972	0.249285	10.399		1.2659
hsa-miR-4428	2.49505	0.302186	12.1114		1.31757
hsa-miR-4640-5p	3.65107	0.317461	8.69499		1.92803
hsa-miR-4650-3p	1.70749	0.0672962	3.94124		0.901679
hsa-miR-4657	1.67992	0.199964	11.9031		0.88712
hsa-miR-4453	2.19936	0.0813122	3.69708		1.16142
hsa-miR-4659b-3p	1.88184	0.186408	9.90565		0.993747
hsa-miR-3135b	1.65309	0.0833953	5.0448		0.872953
hsa-miR-4668-5p	2.33628	0.270418	11.5747		1.23373
hsa-miR-4468	1.89212	0.102935	5.44017		0.999179
hsa-miR-4477a	1.76176	0.0713195	4.04819		0.930339
hsa-miR-4683	1.4742	0.1319	8.9472		0.778485
hsa-miR-4480	2.05011	0.0391973	1.91196		1.08261
hsa-miR-4489	2.60069	0.278533	10.71		1.37335
hsa-miR-4705	1.66258	0.126349	7.5996		0.877963
hsa-miR-5087	1.69824	0.134905	7.94381		0.896794
hsa-miR-4507	1.67897	0.204397	12.1739		0.886619
hsa-miR-3619-3p	1.76307	0.0844599	4.7905		0.93103
hsa-miR-4517	2.01381	0.241095	11.9721		1.06344
hsa-miR-3925-3p	1.92427	0.221813	11.5271		1.01616
hsa-miR-378d	2.30373	0.148899	6.4634		1.21654
hsa-miR-4533	2.06376	0.163371	7.9162		1.08982
hsa-miR-1268b	1.92633	0.21022	10.913		1.01724
hsa-miR-4539	2.04895	0.0749567	3.6583		1.08199
hsa-miR-4422	2.13922	0.306051	14.3067		1.12966
hsa-miR-4429	2.30217	0.113109	4.91312		1.21571
hsa-miR-4651	2.00344	0.172612	8.61578		1.05796
hsa-miR-4658	1.5989	0.199735	12.4921		0.844334
hsa-miR-4454	1.39974	0.0928695	6.63479		0.739162
hsa-miR-4462	1.85542	0.193031	10.4036		0.979795
hsa-miR-219b-5p	2.19107	0.257348	11.7453		1.15705
hsa-miR-4469	2.1635	0.102239	4.72564		1.14249
hsa-miR-4675	1.88587	0.00942769	0.499911		0.995877
hsa-miR-4684-5p	1.46638	0.168116	11.4648		0.774353
hsa-miR-4481	1.91908	0.153945	8.02177		1.01342
hsa-miR-4698	2.16753	0.196376	9.05988		1.14462
hsa-miR-4706	1.95895	0.152702	7.7951		1.03447
hsa-miR-5091	1.49919	0.134814	8.99246		0.811027
hsa-miR-4508	1.6288	0.142901	8.77341		0.881145
hsa-miR-4518	2.15922	0.121682	5.63547		1.16809
hsa-miR-3927-5p	1.58011	0.172519	10.9182		0.854803
hsa-miR-4445-3p	1.62507	0.122441	7.53451		0.879124
hsa-miR-4534	1.68383	0.122361	7.26682		0.910916
hsa-miR-378d	1.54833	0.0283269	1.82951		0.837612
hsa-miR-4540	1.51169	0.116273	7.69157		0.817791
hsa-miR-4423-5p	1.52176	0.0370579	2.4352		0.823236
hsa-miR-4633-3p	1.17391	0.174115	14.8321		0.635057
hsa-miR-4430	3.09117	0.286113	9.25583		1.67225
hsa-miR-4643	1.66809	0.188387	11.2936		0.902399
hsa-miR-548ae-3p	1.68594	0.181089	10.7411		0.912058
hsa-miR-4652-5p	1.7985	0.166572	9.26177		0.972946
hsa-miR-4448	1.2077	0.0424698	3.51659		0.653337
hsa-miR-4659a-3p	1.65803	0.0726624	4.38246		0.896956
hsa-miR-4455	1.40074	0.0916811	6.54518		0.757771
hsa-miR-4662b	1.63711	0.11974	7.31412		0.885639
hsa-miR-4463	1.60808	0.100367	6.24144		0.869934
hsa-miR-219b-3p	1.93031	0.0663191	3.43567		1.04425
hsa-miR-4470	2.85049	0.235061	8.24635		1.54205
hsa-miR-4478	1.42357	0.105446	7.40718		0.77012
hsa-miR-4684-3p	1.79351	0.155349	8.66175		0.970247
hsa-miR-4482-5p	2.0415	0.120667	5.91069		1.1044
hsa-miR-4490	1.98458	0.129816	6.54123		1.07361
hsa-miR-4699-5p	2.08102	0.116355	5.59124		1.12578
hsa-miR-4499	1.81831	0.257018	14.135		0.983665
hsa-miR-4707-3p	2.25653	0.14741	6.53259		1.22073
hsa-miR-5094	1.54036	0.0880154	5.71396		0.833299
hsa-miR-4509	1.57943	0.0935325	5.92192		0.854435
hsa-miR-3676-5p	1.31045	0.0757041	5.77694		0.708926
hsa-miR-4519	1.93573	0.0173995	0.898858		1.04719
hsa-miR-3934-3p	1.8576	0.181235	9.75641		1.00492
hsa-miR-4526	2.31905	0.188831	8.14259		1.25456
hsa-miR-3960	2.29658	0.190632	8.30065		1.2424
hsa-miR-548ad-3p	2.11981	0.195432	9.21931		1.14677
hsa-miR-4644	1.82711	0.0848418	4.64351		0.988424
hsa-miR-4438	1.68635	0.140604	8.33773		0.91228
hsa-miR-4652-3p	1.3404	0.196078	14.6282		0.725129
hsa-miR-4449	1.87533	0.0724684	3.8643		1.01451
hsa-miR-4659a-5p	1.6151	0.0555799	3.44127		0.873731
hsa-miR-4456	1.55404	0.0683336	4.39715		0.840703
hsa-miR-4664-5p	2.44086	0.0349213	1.4307		1.32045
hsa-miR-4464	1.93344	0.135543	7.01044		1.04595
hsa-miR-4669	2.16652	0.175225	8.08785		1.17204
hsa-miR-4676-5p	2.00241	0.121837	6.0845		1.08326
hsa-miR-3689c	1.43793	0.176989	12.3087		0.777886
hsa-miR-4686	2.75666	0.026261	0.952636		1.49129
hsa-miR-4482-3p	2.54682	0.083735	3.28783		1.37777
hsa-miR-4491	2.37573	0.107522	4.52583		1.28522
hsa-miR-4699-3p	1.92924	0.0596505	3.09191		1.04368
hsa-miR-4500	1.98725	0.278092	13.9938		1.07506
hsa-miR-4707-5p	1.76812	0.220668	12.4804		0.956514
hsa-miR-5189-5p	1.7643	0.0168016	0.952309		0.954448
hsa-miR-4510	2.01244	0.102073	5.0721		1.08868
hsa-miR-3677-5p	1.86842	0.0926892	4.96084		1.01077
hsa-miR-4520-3p	2.91411	0.329055	11.2918		1.57647
hsa-miR-3940-5p	1.99417	0.0559703	2.80669		1.0788
hsa-miR-4527	1.95223	0.040169	2.05759		1.05611
hsa-miR-2681-5p	2.47391	0.14842	5.99939		1.33833
hsa-miR-4535	2.34519	0.17783	7.58273		1.2687
hsa-miR-548ab	2.46771	0.195879	7.93767		1.33498
hsa-miR-3972	2.45286	0.329746	13.4433		1.32694
hsa-miR-378g	1.97598	0.15943	8.06844		1.06896
hsa-miR-4635	2.10912	0.219118	10.3891		1.14099
hsa-miR-4431	2.21235	0.0778914	3.52076		1.19683
hsa-miR-4645-5p	1.68182	0.189884	11.2904		0.909825
hsa-miR-4439	1.83097	0.230519	12.59		0.990512
hsa-miR-4653-5p	1.66829	0.174865	10.4817		0.902508
hsa-miR-548ag	1.57893	0.0437113	2.76841		0.854169
hsa-miR-4660	1.53467	0.101616	6.62136		0.830225
hsa-miR-4457	1.78016	0.0998607	5.60966		0.963026
hsa-miR-4664-3p	1.84252	0.0749029	4.06523		0.996765
hsa-miR-548ai	2.08731	0.0960409	4.60117		1.12919
hsa-miR-4670-5p	2.06436	0.15714	7.61204		1.11678
hsa-miR-4472	2.08239	0.122504	5.88283		1.12653
hsa-miR-4677-3p	1.95893	0.0414102	2.11392		1.05974
hsa-miR-548x-3p	2.20221	0.291712	13.2463		1.19135
hsa-miR-4687-5p	2.83402	0.200971	7.09137		1.53314
hsa-miR-4483	2.31039	0.0864377	3.74126		1.24987
hsa-miR-4693-5p	2.55444	0.0422295	1.65318		1.38189
hsa-miR-4501	1.9198	0.0959871	4.99986		1.03857
hsa-miR-4511	1.63499	0.0665462	4.07014		0.884491
hsa-miR-3682-5p	2.03882	0.116827	5.73012		1.10296
hsa-miR-4520-5p	1.85488	0.118153	6.36982		1.00345
hsa-miR-3942-3p	1.75611	0.175127	9.97243		0.950015
hsa-miR-2681-3p	1.76015	0.171695	9.75454		0.952204
hsa-miR-548am-3p	1.86037	0.201765	10.8454		1.00642
hsa-miR-4417	1.83567	0.156738	8.53847		0.993058
hsa-miR-3973	1.78124	0.169502	9.51596		0.963611
hsa-miR-548ac	1.85024	0.0472066	2.55137		1.00094
hsa-miR-4636	2.11917	0.216937	10.2369		1.14642
hsa-miR-4432	1.32207	0.180016	13.6162		0.715212
hsa-miR-4653-3p	1.41054	0.153385	10.8742		0.763071
hsa-miR-4450	1.96837	0.201005	10.2118		1.13902
hsa-miR-4661-3p	1.0738	0.0953192	8.87683		0.621367
hsa-miR-4458	1.36774	0.0224077	1.63831		0.791459
hsa-miR-4665-5p	1.73242	0.130795	7.54986		1.00249
hsa-miR-548aj-3p	1.66787	0.0800511	4.79961		0.965133
hsa-miR-4670-3p	1.96309	0.0528954	2.6945		1.13597
hsa-miR-4677-5p	1.41119	0.204811	14.5134		0.816603
hsa-miR-4687-3p	2.02602	0.291165	14.3713		1.17238
hsa-miR-4693-3p	1.86079	0.146672	7.88223		1.07677
hsa-miR-4493	2.64705	0.389674	14.7211		1.53175
hsa-miR-5195-5p	2.59326	0.164648	6.34909		1.50062
hsa-miR-4512	1.91742	0.0804948	4.19807		1.10954
hsa-miR-3688-5p	1.3008	0.0529121	4.06766		0.752724
hsa-miR-4521	1.57869	0.108153	6.85078		0.913532
hsa-miR-3944-5p	2.18845	0.0652459	2.98137		1.26638
hsa-miR-4529-3p	1.40745	0.0487164	3.46133		0.814437
hsa-miR-2682-5p	1.68236	0.0565434	3.36096		0.97352
hsa-miR-548am-5p	1.76364	0.192259	10.9012		1.02056
hsa-miR-4418	1.78023	0.125808	7.06697		1.03015
hsa-miR-3974	1.76106	0.134014	7.60989		1.01906
hsa-miR-4424	1.60694	0.192869	12.0023		0.929874
hsa-miR-4637	1.96532	0.10807	5.49882		1.13726
hsa-miR-548ah-5p	1.4133	0.0131642	0.931453		0.817825
hsa-miR-4661-5p	1.1625	0.0442792	3.80897		0.672695
hsa-miR-4459	1.30011	0.0561152	4.31618		0.752328
hsa-miR-4665-3p	1.92432	0.133178	6.92076		1.11353
hsa-miR-4671-5p	1.69829	0.105493	6.21172		0.982739
hsa-miR-4474-5p	1.72561	0.183128	10.6124		0.998545
hsa-miR-4678	1.79845	0.134568	7.48241		1.0407
hsa-miR-3689e	2.02396	0.224955	11.1146		1.17119
hsa-miR-1343-3p	1.75749	0.108508	6.17404		1.017
hsa-miR-4485-3p	1.87492	0.103264	5.50762		1.08495
hsa-miR-4694-3p	1.71406	0.173445	10.119		0.991863
hsa-miR-4494	1.70644	0.188218	11.0299		0.987453
hsa-miR-4703-5p	1.92232	0.132114	6.87265		1.11238
hsa-miR-4709-5p	1.89884	0.25242	13.2933		1.09879
hsa-miR-5197-5p	1.0804	0.0295172	2.73206		0.625186
hsa-miR-4513	1.54436	0.031173	2.01851		0.893665
hsa-miR-3691-3p	1.19149	0.0385272	3.23353		0.689472
hsa-miR-1269b	1.31444	0.032714	2.48882		0.760617
hsa-miR-374c-3p	1.90735	0.106454	5.58124		1.10371
hsa-miR-4529-5p	1.87521	0.230377	12.2854		1.08511
hsa-miR-2682-3p	1.85715	0.0650584	3.50314		1.07466
hsa-miR-1587	2.0344	0.106438	5.23193		1.17723
hsa-miR-4419a	2.32937	0.157712	6.77061		1.34792
hsa-miR-3975	1.09752	0.0949835	8.65436		0.635095
hsa-miR-4638-5p	1.97321	0.288934	14.6429		1.14182
hsa-miR-548ah-3p	1.47998	0.171233	11.5699		0.856412
hsa-miR-4662a-3p	1.5065	0.0611798	4.06105		0.871756
hsa-miR-4460	1.05632	0.068046	6.44179		0.611254
hsa-miR-4666a-3p	1.70469	0.122844	7.20619		0.986443
hsa-miR-4465	2.26338	0.124203	5.4875		1.30973
hsa-miR-4671-3p	1.64026	0.142197	8.6692		0.949155
hsa-miR-4474-3p	1.32308	0.0549109	4.15023		0.765618
hsa-miR-4679	1.71283	0.146137	8.53186		0.991152
hsa-miR-3689f	1.81453	0.252591	13.9205		1.05
hsa-miR-4688	2.05277	0.0661776	3.22382		1.18786
hsa-miR-4694-5p	2.0258	0.211599	10.4452		1.17225
hsa-miR-5197-3p	1.80184	0.0220277	1.22251		1.04266
hsa-miR-4514	1.45486	0.047884	3.2913		0.841876
hsa-miR-3913-3p	1.68581	0.119978	7.11693		0.975515
hsa-miR-4522	1.59755	0.0173801	1.08792		0.924446
hsa-miR-642b-5p	1.50978	0.0321812	2.13151		0.873655
hsa-miR-4530	1.67068	0.222186	13.2991		0.966762
hsa-miR-5196-5p	2.30759	0.113274	4.90875		1.33532
hsa-miR-548an	1.97322	0.137872	6.98717		1.14183
hsa-miR-378f	1.97864	0.263929	13.3389		1.14497
hsa-miR-3976	1.80887	0.137137	7.5814		1.04672
hsa-miR-4638-3p	2.12422	0.211928	9.97677		1.22921
hsa-miR-4434	1.71143	0.21927	12.8121		0.990341
hsa-miR-4647	2.60497	0.196577	7.54623		1.5074
hsa-miR-4655-5p	2.02548	0.12954	6.3955		1.17207
hsa-miR-4451	1.38612	0.0516471	3.72601		0.802098
hsa-miR-4662a-5p	1.27662	0.116449	9.1217		0.738732
hsa-miR-4461	1.37155	0.155351	11.3267		0.793666
hsa-miR-4666a-5p	1.83155	0.271446	14.8205		1.05985
hsa-miR-4466	1.62076	0.118409	7.30578		0.937875
hsa-miR-4475	1.29489	0.193098	14.9123		0.749303
hsa-miR-4681	1.80162	0.0718109	3.98591		1.04253
hsa-miR-4479	2.05493	0.0829588	4.03706		1.18911
hsa-miR-4689	1.45421	0.132014	9.07804		0.8415
hsa-miR-203b-3p	1.72004	0.122715	7.13439		0.995326
hsa-miR-3606-3p	1.36335	0.182259	13.3684	3.88004	0.351376
hsa-miR-3150b-5p	4.32148	0.578692	13.3911		1.11377
hsa-miR-4435	4.89574	0.727877	14.8675		1.26178
hsa-miR-4656	2.81985	0.305598	10.8374		0.726758
hsa-miR-4659b-5p	3.99386	0.422188	10.5709		1.02933
hsa-miR-378h	3.11428	0.196587	6.31243		0.802641
hsa-miR-4668-3p	7.07827	1.03529	14.6264		1.82428
hsa-miR-4673	4.08888	0.419136	10.2506		1.05382
hsa-miR-548ak	4.50613	0.349561	7.75745		1.16136
hsa-miR-4690-5p	6.38874	0.679347	10.6335		1.64656
hsa-miR-4488	5.14067	0.454584	8.84288		1.3249
hsa-miR-4704-5p	5.15142	0.215053	4.17464		1.32767
hsa-miR-1273f	2.65074	0.275685	10.4003		0.683174
hsa-miR-4720-5p	6.014	0.517704	8.60831		1.54998
hsa-miR-4745-5p	3.41316	0.493012	14.4444		0.879672
hsa-miR-5003-3p	5.57554	0.297127	5.32912		1.43698
hsa-miR-5009-5p	4.14847	0.547314	13.1932		1.06918
hsa-miR-4746-5p	5.66807	0.136899	2.41526		1.46083
hsa-miR-4754	4.27191	0.190492	4.45918		1.101
hsa-miR-4728-5p	3.04432	0.239345	7.862		0.784611
hsa-miR-5100	1.90708	0.234075	12.274		0.49151
hsa-miR-4772-5p	4.89745	0.456139	9.3138		1.26222
hsa-miR-4778-5p	5.59218	0.381237	6.81732		1.44127
hsa-miR-548au-5p	4.97805	0.150882	3.03096		1.28299
hsa-miR-4784	6.1971	0.850061	13.7171		1.59718
hsa-miR-5591-5p	5.79226	0.589807	10.1827		1.49283
hsa-miR-4788	5.27317	0.395554	7.50124		1.35905
hsa-miR-548ax	5.77889	0.467084	8.08259		1.48939
hsa-miR-4795-5p	5.87935	0.217466	3.69881		1.51528
hsa-miR-5692a	5.01608	0.526721	10.5006		1.29279
hsa-miR-4800-3p	4.90798	0.527099	10.7396		1.26493
hsa-miR-5092	4.09301	0.222373	5.43299		1.05489
hsa-miR-4726-3p	4.26373	0.503819	11.8164		1.09889
hsa-miR-5192	6.25968	0.275747	4.40514		1.6133
hsa-miR-4755-5p	4.67166	0.425	9.09742		1.20402
hsa-miR-3064-5p	2.89386	0.253021	8.74336		0.745833
hsa-miR-4772-3p	4.36142	0.375119	8.60085		1.12407
hsa-miR-4778-3p	3.35366	0.146032	4.35441		0.864337
hsa-miR-4785	4.73315	0.237284	5.01324		1.21987
hsa-miR-5591-3p	4.796	0.634967	13.2395		1.23607
hsa-miR-5685	4.76209	0.323518	6.79362		1.22733
hsa-miR-4795-3p	5.02461	0.619718	12.3336		1.29499
hsa-miR-4666b	4.28374	0.226877	5.29622		1.10405
hsa-miR-4800-5p	3.26205	0.0929358	2.849		0.840727
hsa-miR-5702	3.21296	0.0891469	2.77461		0.828073
hsa-miR-5004-5p	3.58635	0.508417	14.1765		0.924307
hsa-miR-5193	3.08235	0.370257	12.0122		0.794412
hsa-miR-4755-3p	3.4784	0.440537	12.6649		0.896485
hsa-miR-4761-5p	4.87923	0.570008	11.6823		0.925477
hsa-miR-548aq-5p	6.35195	0.459848	7.23947		1.20482
hsa-miR-4766-5p	6.41328	0.491482	7.66349		1.21645
hsa-miR-5584-3p	5.66851	0.478043	8.43331		1.07518
hsa-miR-1295b-3p	7.94002	1.18983	14.9853		1.50604
hsa-miR-1245b-5p	6.14182	0.337656	5.49765		1.16496
hsa-miR-548av-3p	5.76064	0.759762	13.1888		1.09266
hsa-miR-4789-3p	6.23757	0.840111	13.4686		1.18312
hsa-miR-5692c	5.70238	0.455594	7.98955		1.08161
hsa-miR-4796-3p	7.02994	0.882852	12.5585		1.33342
hsa-miR-4712-5p	5.35581	0.307449	5.74048		1.01587
hsa-miR-5096	6.04464	0.504472	8.34577		1.14653
hsa-miR-4695-3p	6.46336	0.171559	2.65433		1.22595
hsa-miR-4722-5p	5.71966	0.822479	14.3799		1.08489
hsa-miR-5006-3p	6.12181	0.796861	13.0168		1.16116
hsa-miR-4734	4.88599	0.425072	8.6998		0.926759
hsa-miR-4741	5.79306	0.600516	10.3661		1.09881
hsa-miR-5194	5.72541	0.308923	5.39564		1.08598
hsa-miR-4748	5.12385	0.443803	8.66152		0.971875
hsa-miR-499b-3p	5.04818	0.290647	5.75745		0.957522
hsa-miR-4436b-5p	4.67217	0.69959	14.9736		0.886201
hsa-miR-4761-3p	5.25329	0.446486	8.49916		0.996428
hsa-miR-548aq-3p	4.17397	0.23356	5.59562		0.791705
hsa-miR-5580-5p	6.94789	0.675349	9.7202		1.31785
hsa-miR-5584-5p	5.15267	0.728089	14.1303		0.977341
hsa-miR-4780	5.42481	0.608407	11.2153		1.02896
hsa-miR-1295b-5p	6.9645	0.93621	13.4426		1.321
hsa-miR-1245b-3p	5.58671	0.685746	12.2746		1.05967
hsa-miR-548av-5p	5.47701	0.115875	2.11565		1.03886
hsa-miR-5686	4.79792	0.589824	12.2933		0.910054
hsa-miR-4802-3p	5.32916	0.361594	6.7852		1.01082
hsa-miR-4712-3p	4.24863	0.319449	7.51889		0.805866
hsa-miR-3529-5p	6.11195	0.572127	9.3608		1.15929
hsa-miR-4695-5p	3.76569	0.394332	10.4717		0.714264
hsa-miR-4520b-5p	5.14601	0.77183	14.9986		0.976079
hsa-miR-4727-5p	6.01632	0.603107	10.0245		1.14116
hsa-miR-5006-5p	5.32375	0.228406	4.29032		1.00979
hsa-miR-4735-5p	3.89812	0.376597	9.661		0.739383
hsa-miR-4742-3p	4.60402	0.138518	3.00862		0.873276
hsa-miR-4751	5.01384	0.51336	10.2389		0.951009
hsa-miR-4680-3p	4.45658	0.107442	2.41085		0.845309
hsa-miR-499b-5p	4.1712	0.210967	5.05772		0.79118
hsa-miR-4762-3p	3.86516	0.288242	7.45744		0.733131
hsa-miR-548ar-3p	4.41704	0.0153544	0.347618		0.83781
hsa-miR-4768-5p	5.57201	0.711775	12.7741		1.05688
hsa-miR-5581-5p	6.8455	0.718288	10.4928		1.29843
hsa-miR-4774-5p	4.0633	0.191976	4.72464		0.770714
hsa-miR-2467-5p	4.84191	0.630598	13.0237		0.918399
hsa-miR-5681a	6.66368	0.253239	3.80029		1.26394
hsa-miR-4790-3p	4.97339	0.485512	9.76219		0.943336
hsa-miR-5687	3.68342	0.183301	4.97639		0.69866
hsa-miR-4797-5p	4.51758	0.662327	14.6611		0.85688
hsa-miR-5695	4.52122	0.304354	6.73167		0.857571
hsa-miR-4802-5p	4.53141	0.342392	7.55597		0.859504
hsa-miR-4713-5p	4.84956	0.658808	13.5849		0.919849
hsa-miR-4717-5p	4.65381	0.15005	3.22423		0.88272
hsa-miR-4701-5p	6.27909	0.838397	13.3522		1.191
hsa-miR-4520-2-3p	4.79958	0.456541	9.51211		0.910369
hsa-miR-5001-3p	5.21091	0.679146	13.0332		0.988388
hsa-miR-4729	4.01522	0.477338	11.8882		0.761594
hsa-miR-5007-3p	3.97897	0.176531	4.43661		0.754718
hsa-miR-4735-3p	3.93692	0.515493	13.0938		0.746742
hsa-miR-4750-5p	6.32054	0.409663	6.48146		1.19886
hsa-miR-4742-5p	4.79464	0.0796334	1.66088		0.909432
hsa-miR-4632-3p	5.01854	0.399871	7.96786		0.951901
hsa-miR-4752	4.05512	0.38545	9.50528		0.769162
hsa-miR-4685-5p	5.06106	0.323883	6.39951		0.959966
hsa-miR-4444	5.64172	0.257651	4.56689		1.0701
hsa-miR-4768-3p	4.80507	0.523142	10.8873		0.911409
hsa-miR-5581-3p	4.8071	0.314899	6.55071		0.911794
hsa-miR-5585-3p	4.87174	0.516381	10.5995		0.924056
hsa-miR-5588-3p	4.7283	0.19088	4.03697		0.896849
hsa-miR-2467-3p	5.46058	0.385489	7.05949		1.03574
hsa-miR-5682	6.17109	0.763454	12.3715		1.17051
hsa-miR-4791	5.34217	0.0696317	1.30344		1.01328
hsa-miR-5688	3.96305	0.299094	7.54708		0.751698
hsa-miR-4797-3p	5.38691	0.588603	10.9266		1.02177
hsa-miR-5696	4.31885	0.465278	10.7732		0.819186
hsa-miR-4803	4.77379	0.46716	9.78595		0.905476
hsa-miR-5705	6.52377	0.965285	14.7964		1.23741
hsa-miR-4713-3p	272.652	227.889	83.5822		80.9351
hsa-miR-5187-3p	71.9946	121.574	168.866		21.3711
hsa-miR-4717-3p	1.8032	0.419469	23.2624		0.535269
hsa-miR-4701-3p	250.571	224.545	89.6134		74.3802
hsa-miR-451b	2.52628	0.984053	38.9527		0.749909
hsa-miR-5001-5p	2.62428	1.10144	41.971		0.779
hsa-miR-4730	2.69808	1.42486	52.8101		0.800909
hsa-miR-5007-5p	2.28828	1.34547	58.7982		0.679261
hsa-miR-4736	3.00216	1.339	44.6013		0.891172
hsa-miR-4750-3p	2.86605	0.798921	27.8754		0.850767
hsa-miR-4744	2.663	0.807108	30.3083		0.790493
hsa-miR-4639-5p	2.42168	0.433391	17.8963		0.71886
hsa-miR-4753-5p	2.90842	0.976226	33.5655		0.863345
hsa-miR-4685-3p	5.12267	2.22929	43.5182		1.52063
hsa-miR-4756-5p	2.18569	0.28045	12.8312		0.648808
hsa-miR-4524b-3p	1.07025	0.0947642	8.85443		0.317696
hsa-miR-4763-5p	7.0168	7.24188	103.208		2.08289
hsa-miR-548as-5p	2.40448	0.421714	17.5387		0.713754
hsa-miR-4769-5p	4.60327	1.76382	38.3166		1.36645
hsa-miR-548at-5p	4.00884	0.5407	13.4877		1.19
hsa-miR-4776-3p	5.98416	1.17284	19.599		1.77636
hsa-miR-5586-5p	4.80869	0.370317	7.70101		1.42743
hsa-miR-4782-3p	4.17097	0.0205871	0.493581		1.23813
hsa-miR-5589-5p	4.43659	0.361405	8.14602		1.31697
hsa-miR-4786-3p	3.69145	0.417063	11.2981		1.09578
hsa-miR-548aw	3.83441	0.262105	6.83561		1.13822
hsa-miR-4792	4.27837	0.259839	6.07333		1.27001
hsa-miR-5681b	3.80592	0.297106	7.80642		1.12976
hsa-miR-4798-5p	5.74522	0.842021	14.656		1.70543
hsa-miR-5697	5.48578	2.50189	45.6068		1.62842
hsa-miR-4804-5p	1.95124	0.230293	11.8024		0.579213
hsa-miR-5706	1.21189	0.212735	17.554		0.359741
hsa-miR-4714-3p	5.21491	5.57135	106.835		1.54801
hsa-miR-5188	2.4318	0.104303	4.28911		0.721863
hsa-miR-4718	3.67927	0.387792	10.5399		1.09217
hsa-miR-4743-5p	5.67632	5.07365	89.3826		1.68498
hsa-miR-4724-3p	4.12342	0.16542	4.01171		1.22401
hsa-miR-5002-5p	4.72602	0.307188	6.49994		1.40289
hsa-miR-4731-5p	4.96887	0.623208	12.5423		1.47498
hsa-miR-548ap-5p	4.70175	1.09118	23.208		1.39568
hsa-miR-4737	3.92606	0.0592342	1.50874		1.16542
hsa-miR-4758-5p	4.79478	0.0368625	0.768804		1.4233
hsa-miR-3591-5p	5.31148	0.532175	10.0193		1.57668
hsa-miR-4639-3p	4.47251	0.758909	16.9683		1.32764
hsa-miR-4753-3p	6.9227	0.824401	11.9087		2.05496
hsa-miR-4723-5p	3.14782	0.335424	10.6558		0.934409
hsa-miR-4757-5p	1.56095	0.218197	13.9785		0.463357
hsa-miR-4524b-5p	1.70354	1.15618	67.8695		0.505684
hsa-miR-4763-3p	2.044	0.223596	10.9391		0.606748
hsa-miR-548as-3p	2.38564	0.328562	13.7725		0.708162
hsa-miR-4769-3p	2.96653	0.272663	9.19131		0.880594
hsa-miR-548at-3p	4.18649	0.846609	20.2224		1.24273
hsa-miR-4776-5p	3.69026	0.477709	12.9451		1.09543
hsa-miR-5586-3p	4.20914	0.38405	9.12419		1.24945
hsa-miR-4782-5p	4.64743	0.659347	14.1873		1.37956
hsa-miR-5589-3p	5.02261	0.16476	3.28036		1.49093
hsa-miR-4786-5p	5.29959	0.368961	6.96207		1.57315
hsa-miR-5683	4.17592	0.249513	5.97504		1.23959
hsa-miR-4793-5p	5.68083	0.894875	15.7526		1.68632
hsa-miR-5689	4.73448	0.541929	11.4464		1.4054
hsa-miR-4798-3p	5.42121	1.00382	18.5166		1.60925
hsa-miR-5698	2.84854	0.349052	12.2537		0.845569
hsa-miR-4804-3p	1.32182	0.208768	15.794		0.392373
hsa-miR-5707	5.18725	2.16972	41.828		1.5398
hsa-miR-4714-5p	1.99932	0.390959	19.5546		0.593484
hsa-miR-5089-5p	2.27065	0.302082	13.3038		0.674027
hsa-miR-4719	2.89708	0.285364	9.85003		0.85998
hsa-miR-4743-3p	4.25179	0.416092	9.78628		1.26211
hsa-miR-4724-5p	3.26972	0.507576	15.5236		0.970593
hsa-miR-5002-3p	3.92682	0.218971	5.5763		1.16565
hsa-miR-4731-3p	5.51007	0.752881	13.6637		1.63563
hsa-miR-548ap-3p	4.36928	0.435812	9.97444		1.29699
hsa-miR-4738-5p	4.4491	0.477945	10.7425		1.32069
hsa-miR-4758-3p	4.61769	0.420534	9.10703		1.37073
hsa-miR-3591-3p	5.16124	0.218195	4.22757		1.53208
hsa-miR-4641	4.09727	0.22935	5.59763		1.21625
hsa-miR-371b-3p	3.06276	0.296614	9.68455		0.909159
hsa-miR-4723-3p	3.35461	0.916084	27.3083		0.995792
hsa-miR-4757-3p	1.67616	0.370691	22.1155		0.497558
hsa-miR-5571-5p	1.39905	0.408124	29.1716		0.415298
hsa-miR-4764-3p	2.06554	0.319219	15.4545		0.613143
hsa-miR-5579-3p	2.21275	0.593601	26.8264		0.65684
hsa-miR-4770	3.46036	0.52232	15.0944		1.02719
hsa-miR-5582-3p	3.74162	0.166242	4.44303		1.11068
hsa-miR-4777-5p	4.44754	0.721792	16.229		1.32022
hsa-miR-5587-3p	4.54651	0.805609	17.7193		1.3496
hsa-miR-4783-5p	4.47295	0.961799	21.5026		1.32777
hsa-miR-5590-5p	4.97632	0.777664	15.6273		1.47719
hsa-miR-4787-3p	2.89922	0.507659	17.5102		0.860615
hsa-miR-5680	4.90347	0.456346	9.30658		1.45556
hsa-miR-4793-3p	3.49263	0.576441	16.5045		1.03676
hsa-miR-5690	2.82647	0.357708	12.6556		0.83902
hsa-miR-4799-3p	3.64053	1.83955	50.5296		1.08067
hsa-miR-5699-3p	3.48861	0.639061	18.3185		1.03557
hsa-miR-5047	1.64559	0.239846	14.5751		0.488484
hsa-miR-5708	1.95625	0.990121	50.6131		0.580701
hsa-miR-4715-5p	2.50663	0.193688	7.72701		0.744077
hsa-miR-5089-3p	1.94693	0.419077	21.525		0.577934
hsa-miR-4720-3p	3.42591	0.852987	24.8981		1.01696
hsa-miR-4745-3p	2.42983	0.797368	32.8158		0.721279
hsa-miR-4725-3p	2.22336	0.618506	27.8185		0.659991
hsa-miR-5003-5p	3.29719	0.953712	28.925		0.978748
hsa-miR-4732-5p	1.59224	0.347898	21.8496		0.472646
hsa-miR-5009-3p	2.40823	0.636878	26.4459		0.714868
hsa-miR-4738-3p	2.83364	0.377073	13.307		0.841147
hsa-miR-5190	2.57119	0.0992236	3.85906		0.76324
hsa-miR-4746-3p	3.29239	0.677005	20.5627		0.977323
hsa-miR-4649-3p	4.5898	2.01833	43.9744		1.36245
hsa-miR-371b-5p	3.32038	1.04295	31.4106		0.985633
hsa-miR-4728-3p	2.79217	0.622368	22.2898		0.828836
hsa-miR-4759	1.8712	0.577393	30.8569		0.555453
hsa-miR-5571-3p	42.3243	69.1561	163.396		12.5637
hsa-miR-6084	1.60347	0.116429	7.2611		0.838895
hsa-miR-6088	2.07369	0.142684	6.88067		1.0849
hsa-miR-6090	1.11386	0.132072	11.8571		0.582745
hsa-miR-6124	1.28978	0.178505	13.84		0.674783
hsa-miR-6125	1.50693	0.132996	8.82561		0.78839
hsa-miR-6126	1.59384	0.0657732	4.12671		0.833859
hsa-miR-6128	2.29812	0.142194	6.18741		1.20232
hsa-miR-378j	2.42222	0.352755	14.5633		1.26725
hsa-miR-6129	2.84888	0.128896	4.52445		1.49047
hsa-miR-6130	2.19053	0.164031	7.48816		1.14603
hsa-miR-6131	2.2353	0.0573296	2.56474		1.16945
hsa-miR-6499-3p	1.30412	0.0980063	7.51514		0.682283
hsa-miR-548ay-3p	2.61306	0.263388	10.0797		1.36709
hsa-miR-6500-3p	0.959635	0.142796	14.8803		0.502057
hsa-miR-6500-5p	1.16647	0.0557177	4.77659		0.61027
hsa-miR-548az-5p	1.24609	0.112322	9.01395		0.651925
hsa-miR-6501-3p	1.8718	0.253947	13.567		0.979277
hsa-miR-6502-5p	1.56409	0.172532	11.0308		0.818292
hsa-miR-6503-3p	2.63831	0.0571639	2.16668		1.3803
hsa-miR-6504-3p	2.36427	0.125604	5.31258		1.23693
hsa-miR-6504-5p	2.00199	0.134278	6.70726		1.04739
hsa-miR-6508-5p	2.03118	0.161613	7.95663		1.06266
hsa-miR-6509-5p	2.24628	0.296158	13.1844		1.1752
hsa-miR-6510-3p	1.34263	0.112698	8.39385		0.702431
hsa-miR-6511a-5p	1.52731	0.0839383	5.49583		0.79905
hsa-miR-6512-5p	2.01762	0.255993	12.6879		1.05557
hsa-miR-6512-3p	3.23334	0.153076	4.7343		1.6916
hsa-miR-6513-3p	2.06091	0.0835802	4.0555		1.07822
hsa-miR-6513-5p	2.01356	0.144923	7.19734		1.05344
hsa-miR-6514-5p	1.74054	0.0347273	1.9952		0.91061
hsa-miR-6514-3p	1.86826	0.128639	6.88551		0.977425
hsa-miR-6715b-3p	1.95681	0.0570681	2.91638		1.02376
hsa-miR-6511b-5p	1.89031	0.149601	7.9141		0.988962
hsa-miR-6718-5p	1.60628	0.208892	13.0047		0.840368
hsa-miR-6719-3p	1.48003	0.102446	6.92186		0.774317
hsa-miR-6720-3p	1.39593	0.117494	8.41688		0.730317
hsa-miR-6721-5p	2.26418	0.207276	9.1546		1.18456
hsa-miR-6722-5p	1.93768	0.0378726	1.95454		1.01374
hsa-miR-6722-3p	1.89829	0.200917	10.5841		0.993137
hsa-miR-6723-5p	3.07835	0.257726	8.37222		1.61052
hsa-miR-6724-5p	2.54642	0.0851278	3.34304		1.33223
hsa-miR-892c-5p	1.73124	0.172988	9.99217		0.905741
hsa-miR-3145-5p	2.01054	0.176115	8.75956		1.05187
hsa-miR-3162-3p	1.75253	0.177626	10.1354		0.916879
hsa-miR-3177-5p	1.24102	0.0985164	7.93837		0.649269
hsa-miR-3121-5p	5.90871	0.393025	6.65161		1.53066
hsa-miR-3187-5p	4.998	0.505257	10.1092		1.29474
hsa-miR-3189-5p	3.01523	0.0577605	1.91563		0.781098
hsa-miR-3190-3p	2.94571	0.274753	9.32721		0.76309
hsa-miR-3194-3p	5.42257	0.572654	10.5606		1.40472
hsa-miR-1233-5p	5.10162	0.467818	9.16998		1.32158
hsa-miR-378a-3p	4.20969	0.62272	14.7925		1.09053
hsa-miR-6830-5p	2.40659	0.0988437	4.10721		0.62343
hsa-miR-6779-3p	4.2129	0.0892906	2.11946		1.09136
hsa-miR-1908-3p	6.09699	0.401805	6.59022		1.57943
hsa-miR-6849-3p	5.8831	0.63847	10.8526		1.52403
hsa-miR-6730-3p	6.33186	0.808376	12.7668		1.64028
hsa-miR-6869-3p	6.05442	0.886298	14.6389		1.5684
hsa-miR-6771-5p	3.46604	0.356999	10.2999		0.897883
hsa-miR-6877-5p	1.78711	0.10356	5.79485		0.462954
hsa-miR-6832-5p	2.03408	0.178267	8.76402		0.52693
hsa-miR-8061	3.28215	0.072268	2.20185		0.850245
hsa-miR-4433b-5p	4.40392	0.475618	10.7999		1.14084
hsa-miR-1296-3p	6.75098	0.529844	7.8484		1.74885
hsa-miR-1252-3p	4.45862	0.499596	11.2052		1.15501
hsa-miR-4433b-3p	5.85439	0.163083	2.78565		1.51659
hsa-miR-6790-5p	3.99418	0.391351	9.79803		1.0347
hsa-miR-181d-3p	3.53195	0.126795	3.58996		0.914956
hsa-miR-511-3p	5.39127	0.713938	13.2425		1.39662
hsa-miR-6746-5p	5.28241	0.503171	9.52541		1.36842
hsa-miR-6837-5p	4.27777	0.492247	11.5071		1.10816
hsa-miR-6841-3p	5.35795	0.484592	9.04435		1.38798
hsa-miR-7704	4.97048	0.368303	7.40981		1.28761
hsa-miR-8074	3.77541	0.311682	8.25558		0.978025
hsa-miR-6885-5p	2.79287	0.384664	13.7731		0.723496
hsa-miR-891a-3p	2.8999	0.133237	4.59454		0.751223
hsa-miR-8080	4.59528	0.331875	7.22208		1.19041
hsa-miR-6808-5p	3.77434	0.302985	8.02751		0.977746
hsa-miR-6854-5p	2.54095	0.261614	10.2959		0.658237
hsa-miR-6779-5p	1.60612	0.225104	14.0154		0.764505
hsa-miR-6738-3p	2.06635	0.102311	4.95129		0.983574
hsa-miR-7843-3p	2.40765	0.187116	7.7717		1.14603
hsa-miR-6816-3p	2.63701	0.104602	3.96669		1.25521
hsa-miR-6875-3p	1.48232	0.18918	12.7625		0.705579
hsa-miR-6866-3p	2.2245	0.119146	5.35607		1.05885
hsa-miR-7109-3p	1.87742	0.0714375	3.80509		0.893644
hsa-miR-6870-3p	2.33917	0.172415	7.37078		1.11343
hsa-miR-6873-5p	2.08376	0.131286	6.30046		0.99186
hsa-miR-8059	1.80813	0.17309	9.57288		0.860663
hsa-miR-6893-5p	1.76444	0.0909911	5.15695		0.839865
hsa-miR-6789-5p	2.3775	0.269099	11.3186		1.13168
hsa-miR-6794-5p	1.95278	0.217003	11.1125		0.929514
hsa-miR-6821-5p	1.7193	0.085978	5.00077		0.818379
hsa-miR-651-3p	2.01817	0.148731	7.36958		0.960643
hsa-miR-6890-3p	1.93315	0.0926425	4.79231		0.920171
hsa-miR-208b-5p	1.59533	0.122967	7.70793		0.759373
hsa-miR-6769b-3p	2.28729	0.205366	8.97855		1.08874
hsa-miR-6865-3p	1.72116	0.166771	9.68947		0.819264
hsa-miR-372-5p	1.9625	0.167935	8.55721		0.934142
hsa-miR-8089	2.17927	0.158566	7.27611		1.03732
hsa-miR-6777-5p	3.44552	0.42532	12.3441		1.64006
hsa-miR-6730-5p	2.3329	0.214481	9.19374		1.11045
hsa-miR-7847-3p	2.15693	0.143564	6.65594		1.02669
hsa-miR-6811-3p	1.62043	0.152247	9.39546		0.771319
hsa-miR-181b-2-3p	2.27164	0.288856	12.7158		1.08129
hsa-miR-6867-3p	2.2673	0.0590427	2.6041		1.07922
hsa-miR-6747-5p	1.96295	0.169719	8.64611		0.934359
hsa-miR-1273h-5p	1.58271	0.128874	8.14266		0.753363
hsa-miR-6742-5p	1.70498	0.059703	3.50167		0.811566
hsa-miR-8081	2.67655	0.139821	5.22392		1.27403
hsa-miR-6811-5p	2.32927	0.0663164	2.84709		1.10872
hsa-miR-8084	2.64223	0.349636	13.2326		1.25769
hsa-miR-510-3p	2.02336	0.129917	6.42086		0.963114
hsa-miR-500b-3p	1.89321	0.211887	11.1919		0.901162
hsa-miR-8066	2.10226	0.0850766	4.04692		1.00067
hsa-miR-301b-5p	2.23732	0.0942306	4.21175		1.06496
hsa-miR-6871-3p	2.85174	0.387774	13.5978		1.35742
hsa-miR-6799-5p	2.79113	0.233102	8.35152		1.32857
hsa-miR-6750-5p	2.94663	0.0969766	3.29111		1.40258
hsa-miR-8057	1.66172	0.157764	9.49398		0.790974
hsa-miR-548ba	1.80116	0.0822662	4.5674		0.857345
hsa-miR-6754-5p	1.84374	0.207312	11.2441		0.877613
hsa-miR-6888-5p	2.08985	0.28641	13.7048		0.994759
hsa-miR-6893-3p	2.11462	0.172902	8.17651		1.00655
hsa-miR-6760-3p	2.18392	0.31291	14.3279		1.03954
hsa-miR-519d-5p	2.21544	0.0736896	3.32618		1.05454
hsa-miR-6801-3p	2.29523	0.064807	2.82355		1.09252
hsa-miR-134-3p	2.20744	0.119292	5.4041		1.05073
hsa-miR-6758-3p	2.37844	0.165128	6.94268		1.13213
hsa-miR-6789-3p	2.62539	0.364985	13.9022		1.24967
hsa-miR-605-3p	3.28151	0.0734765	2.23911		1.56199
hsa-miR-8056	2.34218	0.27295	11.6537		1.11487
hsa-miR-6763-3p	2.56978	0.153185	5.96101		1.22321
hsa-miR-3192-3p	2.3261	0.0763495	3.2823		1.10721
hsa-miR-6756-5p	2.12283	0.186899	8.80424		1.01046
hsa-miR-6763-5p	1.92905	0.173791	9.00912		0.918221
hsa-miR-203a-5p	2.08482	0.127146	6.09866		0.992366
hsa-miR-887-5p	1.82923	0.177404	9.69829		0.870708
hsa-miR-6836-3p	2.25862	0.281106	12.4459		1.0751
hsa-miR-7849-3p	2.2144	0.180184	8.1369		1.05405
hsa-miR-6739-3p	2.01468	0.103118	5.11831		0.95898
hsa-miR-1288-5p	1.9743	0.0987809	5.00333		0.939761
hsa-miR-8485	2.08943	0.0579611	2.77402		0.99456
hsa-miR-619-5p	2.21014	0.111184	5.03064		1.05202
hsa-miR-6858-3p	2.3899	0.341884	14.3053		1.13759
hsa-miR-128-2-5p	3.22292	0.33096	10.269		1.5341
hsa-miR-6822-5p	2.45232	0.332677	13.5658		1.1673
hsa-miR-8079	2.95206	0.0811116	2.74762		1.40517
hsa-miR-6741-5p	1.59828	0.215035	13.4542		0.760774
hsa-miR-513b-3p	2.10268	0.216904	10.3156		1.00087
hsa-miR-6798-5p	1.66729	0.0633479	3.79945		0.793624
hsa-miR-9500	2.36847	0.180164	7.60678		1.12738
hsa-miR-6852-5p	2.96794	0.138799	4.67661		1.41273
hsa-miR-6847-5p	2.46148	0.282776	11.488		1.17166
hsa-miR-7113-3p	2.14377	0.0329674	1.53782		1.02042
hsa-miR-6837-3p	2.15982	0.0664097	3.07478		1.02807
hsa-miR-6814-3p	2.13883	0.258032	12.0642		1.01808
hsa-miR-8052	2.48498	0.186021	7.48584		1.18284
hsa-miR-7515	1.95791	0.172557	8.8133		0.931958
hsa-miR-7151-3p	2.42172	0.0339078	1.40015		1.15273
hsa-miR-7106-3p	3.05635	0.246252	8.05706		1.45481
hsa-miR-6826-3p	3.20314	0.322734	10.0755		1.52468
hsa-miR-7158-3p	2.08223	0.206904	9.93665		0.991134
hsa-miR-6769a-5p	1.70646	0.0845838	4.95669		0.812267
hsa-miR-7109-5p	1.75842	0.0884196	5.02837		0.837
hsa-miR-6740-5p	2.11771	0.211331	9.97921		1.00802
hsa-miR-8055	2.92247	0.140083	4.79331		1.39108
hsa-miR-6874-5p	1.85642	0.126875	6.83435		0.883651
hsa-miR-6769a-3p	2.09297	0.158796	7.58712		0.996245
hsa-miR-548bb-3p	1.95664	0.174423	8.91443		0.931352
hsa-miR-6840-3p	2.50353	0.356969	14.2586		1.19167
hsa-miR-6768-5p	1.79323	0.07104	3.96156		0.853573
hsa-miR-1180-5p	1.99643	0.0951092	4.76395		0.950295
hsa-miR-6746-3p	1.90202	0.102065	5.36612		0.905354
hsa-miR-6760-5p	1.55768	0.230015	14.7665		0.741449
hsa-miR-6807-5p	1.96891	0.28366	14.407		0.937193
hsa-miR-6848-3p	1.60721	0.0639507	3.97898		0.765027
hsa-miR-7160-3p	1.80101	0.087064	4.83418		0.900784
hsa-miR-6833-5p	4.13342	0.349712	8.4606		2.06735
hsa-miR-6863	2.30555	0.259301	11.2468		1.15313
hsa-miR-7161-3p	1.66459	0.0664444	3.99165		0.832551
hsa-miR-6783-5p	1.43813	0.0217314	1.51108		0.719288
hsa-miR-6755-5p	1.70559	0.244838	14.3551		0.853058
hsa-miR-7852-3p	2.20926	0.177594	8.03862		1.10497
hsa-miR-6834-3p	2.05504	0.094223	4.58498		1.02784
hsa-miR-7853-5p	2.73068	0.371703	13.6121		1.36576
hsa-miR-6765-3p	3.72943	0.109502	2.93616		1.86529
hsa-miR-7157-5p	1.5501	0.0734936	4.74123		0.775288
hsa-miR-6736-3p	1.60745	0.0922075	5.73627		0.803972
hsa-miR-6823-5p	1.52055	0.035228	2.3168		0.760509
hsa-miR-6733-3p	1.37703	0.0507595	3.68615		0.688729
hsa-miR-6764-5p	1.41789	0.163605	11.5386		0.709166
hsa-miR-6793-3p	2.45443	0.123061	5.01381		1.2276
hsa-miR-6810-3p	2.01327	0.196489	9.75971		1.00695
hsa-miR-6892-3p	2.68598	0.295685	11.0085		1.3434
hsa-miR-6752-3p	2.82849	0.328333	11.6081		1.41468
hsa-miR-6761-3p	2.814	0.213846	7.59939		1.40743
hsa-miR-6727-3p	1.44903	0.135086	9.32252		0.724738
hsa-miR-6748-3p	1.76088	0.0333012	1.89117		0.880712
hsa-miR-6767-5p	1.72571	0.229961	13.3256		0.86312
hsa-miR-6889-5p	2.09552	0.102232	4.87859		1.04809
hsa-miR-6731-3p	1.78412	0.107521	6.02657		0.892338
hsa-miR-6784-3p	2.88429	0.340336	11.7996		1.44259
hsa-miR-6787-3p	2.45048	0.169526	6.91809		1.22562
hsa-miR-7110-3p	2.53478	0.0430772	1.69945		1.26778
hsa-miR-6761-5p	1.44459	0.0881833	6.10437		0.722521
hsa-miR-215-3p	2.12039	0.25807	12.1709		1.06052
hsa-miR-7157-3p	2.24645	0.0847037	3.77055		1.12357
hsa-miR-6737-3p	2.04083	0.163829	8.02757		1.02073
hsa-miR-7114-5p	2.13398	0.190072	8.90694		1.06732
hsa-miR-7706	2.18649	0.0536748	2.45483		1.09359
hsa-miR-6806-3p	3.43971	0.402193	11.6927		1.72039
hsa-miR-6846-3p	1.56167	0.117806	7.54363		0.781076
hsa-miR-6821-3p	1.5667	0.102363	6.53372		0.78359
hsa-miR-6759-3p	1.51547	0.0878024	5.79373		0.757971
hsa-miR-6786-3p	1.30565	0.0300761	2.30353		0.653027
hsa-miR-6804-5p	1.29504	0.125102	9.66008		0.64772
hsa-miR-8082	2.4788	0.283069	11.4196		1.23979
hsa-miR-548f-5p	2.40403	0.303045	12.6057		1.20239
hsa-miR-7112-3p	2.28585	0.181915	7.95828		1.14328
hsa-miR-6797-3p	2.37185	0.32815	13.8352		1.18629
hsa-miR-7976	2.95751	0.261416	8.83906		1.47921
hsa-miR-6886-3p	1.34052	0.101234	7.55184		0.670466
hsa-miR-6778-3p	1.27005	0.156336	12.3095		0.635221
hsa-miR-6791-3p	1.31075	0.0609095	4.6469		0.65558
hsa-miR-7160-3p	1.80101	0.087064	4.83418		0.900784
hsa-miR-6833-5p	4.13342	0.349712	8.4606		2.06735
hsa-miR-6863	2.30555	0.259301	11.2468		1.15313
hsa-miR-7161-3p	1.66459	0.0664444	3.99165		0.832551
hsa-miR-6783-5p	1.43813	0.0217314	1.51108		0.719288
hsa-miR-6755-5p	1.70559	0.244838	14.3551		0.853058
hsa-miR-7852-3p	2.20926	0.177594	8.03862		1.10497
hsa-miR-6834-3p	2.05504	0.094223	4.58498		1.02784
hsa-miR-7853-5p	2.73068	0.371703	13.6121		1.36576
hsa-miR-6765-3p	3.72943	0.109502	2.93616		1.86529
hsa-miR-7157-5p	1.5501	0.0734936	4.74123		0.775288
hsa-miR-6736-3p	1.60745	0.0922075	5.73627		0.803972
hsa-miR-6823-5p	1.52055	0.035228	2.3168		0.760509
hsa-miR-6733-3p	1.37703	0.0507595	3.68615		0.688729
hsa-miR-6764-5p	1.41789	0.163605	11.5386		0.709166
hsa-miR-6793-3p	2.45443	0.123061	5.01381		1.2276
hsa-miR-6810-3p	2.01327	0.196489	9.75971		1.00695
hsa-miR-6892-3p	2.68598	0.295685	11.0085		1.3434
hsa-miR-6752-3p	2.82849	0.328333	11.6081		1.41468
hsa-miR-6761-3p	2.814	0.213846	7.59939		1.40743
hsa-miR-6727-3p	1.44903	0.135086	9.32252		0.724738
hsa-miR-6748-3p	1.76088	0.0333012	1.89117		0.880712
hsa-miR-6767-5p	1.72571	0.229961	13.3256		0.86312
hsa-miR-6889-5p	2.09552	0.102232	4.87859		1.04809
hsa-miR-6731-3p	1.78412	0.107521	6.02657		0.892338
hsa-miR-6784-3p	2.88429	0.340336	11.7996		1.44259
hsa-miR-6787-3p	2.45048	0.169526	6.91809		1.22562
hsa-miR-7110-3p	2.53478	0.0430772	1.69945		1.26778
hsa-miR-6761-5p	1.44459	0.0881833	6.10437		0.722521
hsa-miR-215-3p	2.12039	0.25807	12.1709		1.06052
hsa-miR-7157-3p	2.24645	0.0847037	3.77055		1.12357
hsa-miR-6737-3p	2.04083	0.163829	8.02757		1.02073
hsa-miR-7114-5p	2.13398	0.190072	8.90694		1.06732
hsa-miR-7706	2.18649	0.0536748	2.45483		1.09359
hsa-miR-6806-3p	3.43971	0.402193	11.6927		1.72039
hsa-miR-6846-3p	1.56167	0.117806	7.54363		0.781076
hsa-miR-6821-3p	1.5667	0.102363	6.53372		0.78359
hsa-miR-6759-3p	1.51547	0.0878024	5.79373		0.757971
hsa-miR-6786-3p	1.30565	0.0300761	2.30353		0.653027
hsa-miR-6804-5p	1.29504	0.125102	9.66008		0.64772
hsa-miR-8082	2.4788	0.283069	11.4196		1.23979
hsa-miR-548f-5p	2.40403	0.303045	12.6057		1.20239
hsa-miR-7112-3p	2.28585	0.181915	7.95828		1.14328
hsa-miR-6797-3p	2.37185	0.32815	13.8352		1.18629
hsa-miR-7976	2.95751	0.261416	8.83906		1.47921
hsa-miR-6886-3p	1.34052	0.101234	7.55184		0.670466
hsa-miR-6778-3p	1.27005	0.156336	12.3095		0.635221
hsa-miR-6791-3p	1.31075	0.0609095	4.6469		0.65558
hsa-miR-6757-3p	1.25411	0.116715	9.30656	1.55604	0.805966
hsa-miR-1266-3p	1.47954	0.11743	7.93691		0.95084
hsa-miR-383-3p	1.40001	0.0982501	7.01781		0.899728
hsa-miR-3653-5p	1.64741	0.133931	8.12977		1.05872
hsa-miR-6751-3p	1.58212	0.219617	13.8812		1.01676
hsa-miR-6726-5p	1.43092	0.206732	14.4475		0.91959
hsa-miR-6855-3p	1.48405	0.179552	12.0987		0.953739
hsa-miR-6798-3p	1.84504	0.112339	6.0887		1.18573
hsa-miR-1537-5p	1.01556	0.00910558	0.896609		0.652656
hsa-miR-6792-3p	1.05277	0.0517364	4.91433		0.676569
hsa-miR-1273h-3p	1.12712	0.0673721	5.97737		0.724352
hsa-miR-152-5p	1.56908	0.0475433	3.03001		1.00838
hsa-miR-6803-5p	1.64769	0.145041	8.80265		1.0589
hsa-miR-6516-3p	1.94658	0.270167	13.8791		1.25099
hsa-miR-942-3p	1.77732	0.170664	9.60231		1.14221
hsa-miR-6735-5p	1.25607	0.158732	12.6372		0.807224
hsa-miR-6858-5p	1.34311	0.0353409	2.63129		0.863157
hsa-miR-6874-3p	1.21151	0.0728828	6.01589		0.778584
hsa-miR-487a-5p	1.17038	0.149749	12.7949		0.752157
hsa-miR-6884-3p	1.42643	0.0446401	3.12949		0.916708
hsa-miR-6743-5p	1.65401	0.0477385	2.88622		1.06297
hsa-miR-1-5p	1.58336	0.209467	13.2293		1.01756
hsa-miR-8088	2.1283	0.0473173	2.22324		1.36777
hsa-miR-4485-5p	2.48563	0.163572	6.5807		1.59741
hsa-miR-378a-3p	1.8055	0.145111	8.03717		1.16032
hsa-miR-6781-5p	1.4153	0.207706	14.6757		0.909553
hsa-miR-6884-5p	2.25272	0.122581	5.44146		1.44773
hsa-miR-6876-3p	1.51292	0.218107	14.4163		0.97229
hsa-miR-6749-3p	1.37728	0.0325678	2.36464		0.88512
hsa-miR-7974	1.13966	0.0266459	2.33806		0.732411
hsa-miR-7156-3p	1.33873	0.140986	10.5313		0.860344
hsa-miR-656-5p	1.23044	0.0663372	5.39135		0.790751
hsa-miR-6736-5p	1.16201	0.00995045	0.856312		0.746777
hsa-miR-7975	2.21628	0.14052	6.34038		1.42431
hsa-miR-8054	2.15825	0.131786	6.10616		1.38702
hsa-miR-1910-3p	2.17413	0.11279	5.18785		1.39722
hsa-miR-548e-5p	2.39793	0.185235	7.72479		1.54105
hsa-miR-6784-5p	2.32162	0.157742	6.79446		1.49201
hsa-miR-6753-5p	1.87941	0.0890969	4.74068		1.20782
hsa-miR-7158-5p	1.91926	0.0483719	2.52034		1.23343
hsa-miR-7846-3p	3.42545	0.45452	13.2689		2.20139
hsa-miR-489-5p	1.37586	0.179488	13.0455		0.884209
hsa-miR-6879-5p	1.30414	0.067031	5.13986		0.838117
hsa-miR-6765-5p	1.23413	0.119397	9.67458		0.793127
hsa-miR-1298-3p	1.17207	0.0206603	1.76272		0.753239
hsa-miR-6838-3p	1.89906	0.104004	5.47662		1.22045
hsa-miR-6880-3p	1.01106	0.13723	13.5728		0.649767
hsa-miR-6785-3p	1.69973	0.110209	6.48394		1.09234
hsa-miR-520f-5p	2.08671	0.176867	8.47586		1.34104
hsa-miR-6827-3p	1.87285	0.264345	14.1145		1.2036
hsa-miR-6804-3p	1.95109	0.204373	10.4748		1.25388
hsa-miR-6868-5p	2.19897	0.32521	14.7892		1.41319
hsa-miR-655-5p	1.74396	0.193445	11.0923		1.12077
hsa-miR-585-5p	1.34446	0.111559	8.29767		0.864028
hsa-miR-6828-5p	1.55251	0.086596	5.57781		0.997733
hsa-miR-6878-5p	1.104	0.0584315	5.29272		0.709492
hsa-miR-8058	1.16593	0.134054	11.4976		0.749292
hsa-let-7c-3p	1.74645	0.148708	8.51488		1.12237
hsa-miR-6843-3p	1.53931	0.0881432	5.72613		0.989252
hsa-miR-7843-5p	1.73331	0.141539	8.16585		1.11392
hsa-miR-6771-3p	1.54018	0.116189	7.54388		0.989807
hsa-miR-6825-3p	1.50638	0.0820059	5.44391		0.968086
hsa-miR-7153-3p	1.97096	0.154488	7.83824		1.26665
hsa-miR-6876-5p	2.55543	0.295937	11.5807		1.64226
hsa-miR-8078	1.24511	0.104462	8.38977		0.800178
hsa-miR-6834-5p	1.26691	0.110141	8.69372		0.814188
hsa-miR-6871-5p	1.29089	0.16631	12.8834		0.829598
hsa-miR-6808-3p	1.20605	0.115075	9.54145		0.775081
hsa-miR-580-5p	1.3622	0.0224709	1.64961	1.92145	0.708942
hsa-miR-6834-3p	1.11453	0.0370727	3.3263		0.580049
hsa-miR-6787-3p	1.76346	0.0315396	1.7885		0.917779
hsa-miR-6754-3p	1.33268	0.0881876	6.61729		0.693583
hsa-miR-7112-3p	1.88139	0.0896038	4.76262		0.979155
hsa-miR-6861-3p	1.77178	0.0662088	3.73685		0.922107
hsa-miR-6825-5p	1.81905	0.0651883	3.58365		0.946706
hsa-miR-7977	1.69868	0.216622	12.7523		0.884065
hsa-miR-6737-5p	2.24257	0.321366	14.3303		1.16712
hsa-miR-6882-5p	1.39801	0.0535222	3.82846		0.727582
hsa-miR-8063	1.52235	0.106864	7.01965		0.792293
hsa-miR-6892-3p	1.94958	0.162701	8.34544		1.01464
hsa-miR-6806-5p	2.26148	0.244644	10.8179		1.17696
hsa-miR-6859-5p	2.29093	0.121788	5.31607		1.19229
hsa-miR-6856-3p	1.80267	0.0834109	4.62708		0.938183
hsa-miR-7853-5p	1.42002	0.1534	10.8026		0.739039
hsa-miR-7110-3p	2.18863	0.324947	14.847		1.13906
hsa-miR-7706	1.97781	0.194319	9.82499		1.02933
hsa-miR-5189-3p	1.87214	0.162196	8.66362		0.974341
hsa-miR-6809-5p	1.86736	0.161079	8.62604		0.971848
hsa-miR-6870-5p	2.09936	0.197198	9.39324		1.0926
hsa-miR-6879-3p	2.01446	0.207106	10.281		1.04841
hsa-miR-6783-3p	2.40898	0.192913	8.0081		1.25373
hsa-miR-6839-3p	2.73763	0.177104	6.46925		1.42478
hsa-miR-133a-5p	2.39253	0.093728	3.91753		1.24517
hsa-miR-7851-3p	1.73266	0.225691	13.0256		0.901749
hsa-miR-95-5p	1.77694	0.213984	12.0423		0.924792
hsa-miR-5088-3p	2.26727	0.232824	10.2689		1.17998
hsa-miR-5699-5p	2.14805	0.183653	8.54978		1.11793
hsa-miR-7155-3p	2.02163	0.292298	14.4585		1.05214
hsa-miR-6852-3p	2.6545	0.108582	4.0905		1.38151
hsa-miR-6868-3p	2.36881	0.111643	4.71304		1.23282
hsa-miR-7855-5p	3.69674	0.21413	5.7924		1.92394
hsa-miR-8071	1.6996	0.109079	6.41796		0.884539
hsa-miR-433-5p	1.67807	0.127795	7.61555		0.873339
hsa-miR-6826-5p	1.83303	0.193883	10.5772		0.953985
hsa-miR-6780b-3p	2.678	0.097154	3.62786		1.39374
hsa-miR-6728-3p	2.52958	0.0902107	3.56623		1.3165
hsa-miR-6806-3p	1.86037	0.0716444	3.85108		0.968213
hsa-miR-7976	2.44381	0.175603	7.18564		1.27186
hsa-miR-6895-3p	1.61698	0.171336	10.5961		0.841541
hsa-miR-6788-3p	2.33022	0.300401	12.8915		1.21274
hsa-miR-6818-3p	2.3673	0.144643	6.11005		1.23204
hsa-miR-6770-3p	2.24852	0.0220334	0.979908		1.17022
hsa-miR-6863	1.68756	0.12881	7.63289		0.878277
hsa-miR-6765-3p	2.06314	0.216456	10.4916		1.07374
hsa-miR6761-3p	1.88116	0.154156	8.19473		0.979034
hsa-miR-6824-3p	2.04893	0.104601	5.10513		1.06635
hsa-miR-7114-3p	2.07588	0.106244	5.11801		1.08037
hsa-miR-6799-3p	2.23612	0.0835355	3.73574		1.16377
hsa-miR-6848-5p	2.18682	0.289148	13.2223		1.13811
hsa-miR-6740-3p	1.8717	0.0290929	1.55435		0.974111
hsa-miR-6873-3p	1.96767	0.173327	8.80873		1.02406
hsa-miR-6796-5p	1.946	0.224285	11.5254		1.01278
hsa-miR-6862-5p	1.89686	0.104634	5.51618		0.987204
hsa-miR-6841-5p	1.78664	0.152483	8.53465		0.929839
hsa-miR-6749-5p	1.69832	0.141219	8.3152		0.883874
hsa-miR-6823-3p	1.62511	0.0888035	5.46444		0.845776
hsa-miR-1199-3p	1.92678	0.245514	12.7422		1.00278
hsa-miR-6827-5p	1.91857	0.0493535	2.57241		0.998501
hsa-miR-6801-5p	1.90605	0.277944	14.5822		0.991988
hsa-miR-8068	1.75871	0.119563	6.79831		0.915307
hsa-miR-6842-3p	2.29786	0.0349018	1.51889		1.1959
hsa-miR-6516-5p	2.0267	0.089106	4.39661		1.05478

## Sheet: minus high error plats
Mir	Mean	SD	error %	median	normalizzation over the median			ave error
hsa-let-7a-5p	3.87758	0.415436	10.7138		1.45603
hsa-miR-302d-3p	4.16052	0.176066	4.23183		1.56228							PLATE1
hsa-miR-18a-5p	2.67507	0.0796746	2.97841		1.00449							PLATE2
hsa-miR-375	3.6021	0.179472	4.98244		1.35259							PLATE3
hsa-miR-26a-5p	3.10879	0.375362	12.0742		1.16735							PLATE4
hsa-miR-449a	2.6166	0.173298	6.62304		0.982534							PLATE5
hsa-miR-181a-5p	2.51041	0.0490013	1.95192		0.942659							PLATE6
hsa-miR-452-3p	2.86201	0.267864	9.3593		1.07468							PLATE7
hsa-miR-205-5p	3.34231	0.13252	3.96492		1.25504							PLATE8
hsa-miR-486-5p	2.58394	0.304828	11.7971		0.970269							PLATE9
hsa-miR-219a-5p	2.9977	0.10705	3.57108		1.12564							PLATE10
hsa-miR-23b-3p	2.57559	0.142496	5.53253		0.967136							PLATE11
hsa-miR-135a-5p	3.4737	0.351	10.1045		1.30438							PLATE12
hsa-miR-519c-3p	3.84628	0.522832	13.5932		1.44428							PLATE13
hsa-miR-136-5p	2.50934	0.274493	10.9388		0.942258							PLATE14
hsa-miR-517a-3p	3.09791	0.277055	8.94329		1.16327							PLATE15
hsa-miR-190a-5p	3.07166	0.370096	12.0487		1.15341							PLATE16
hsa-miR-502-5p	3.39399	0.45635	13.4458		1.27444							PLATE17
hsa-miR-514a-3p	2.57623	0.0220445	0.855687		0.967374							PLATE18
hsa-let-7b-5p	2.7649	0.0975671	3.52877		1.03822							PLATE19
hsa-miR-367-3p	2.67175	0.13615	5.09592		1.00324							PLATE20
hsa-miR-19a-3p	2.88765	0.276654	9.5806		1.08431							PLATE21
hsa-miR-376a-3p	2.61089	0.195298	7.48012		0.98039							PLATE22
hsa-miR-26b-5p	2.85998	0.296602	10.3707		1.07392							PLATE23
hsa-miR-330-3p	3.29599	0.264676	8.03024		1.23765							PLATE24
hsa-miR-324-5p	2.8918	0.113466	3.92373		1.08587
hsa-miR-196b-5p	2.92816	0.426804	14.5759		1.09952
hsa-miR-148a-3p	3.09797	0.324521	10.4753		1.16329
hsa-miR-450a-5p	3.29737	0.398922	12.0982		1.23816
hsa-miR-221-3p	3.4426	0.1965	5.70789		1.2927
hsa-miR-493-5p	2.16918	0.110312	5.08541		0.814529
hsa-miR-27b-3p	2.61805	0.187089	7.14614		0.983077
hsa-miR-137	2.99005	0.288633	9.65312		1.12277
hsa-miR-153-3p	2.61354	0.196568	7.52115		0.981385
hsa-miR-520b	3.30005	0.276712	8.3851		1.23917
hsa-miR-30e-3p	3.00354	0.334409	11.1338		1.12783
hsa-miR-299-5p	2.67977	0.313001	11.6801		1.00626
hsa-let-7c-5p	2.7035	0.221603	8.19691		1.01516
hsa-miR-19b-3p	2.40989	0.352109	14.611		0.904914
hsa-miR-377-3p	2.38895	0.310114	12.9812		0.89705
hsa-miR-324-3p	2.21182	0.140696	6.3611		0.830537
hsa-miR-107	2.38903	0.0393322	1.64637		0.897081
hsa-miR-422a	2.54977	0.133518	5.23647		0.957439
hsa-miR-30c-5p	2.8131	0.248834	8.84553		1.05632
hsa-miR-191-3p	2.53799	0.371676	14.6445		0.953017
hsa-miR-211-5p	2.40919	0.218292	9.06081		0.90465
hsa-miR-222-3p	2.74084	0.257971	9.41212		1.02919
hsa-miR-432-5p	2.69875	0.220632	8.17536		1.01338
hsa-miR-30b-5p	2.51106	0.244225	9.72596		0.942905
hsa-miR-498	2.34876	0.255903	10.8952		0.881958
hsa-miR-520a-3p	2.66994	0.292577	10.9582		1.00256
hsa-miR-149-5p	2.14088	0.284692	13.2979		0.8039
hsa-miR-521	2.35277	0.0668186	2.84		0.883465
hsa-miR-194-5p	2.4657	0.269289	10.9214		0.925872
hsa-miR-518d-3p	2.60819	0.289152	11.0863		0.979376
hsa-miR-302a-3p	3.27388	0.41999	12.8285		1.22934
hsa-miR-18a-3p	2.35149	0.236829	10.0714		0.882986
hsa-let-7d-5p	2.55357	0.309494	12.1201		0.958865
hsa-miR-369-3p	2.43501	0.101663	4.17503		0.914348
hsa-miR-20a-5p	2.69817	0.25905	9.60094		1.01316
hsa-miR-378a-5p	2.50976	0.291805	11.6268		0.942415
hsa-miR-28-5p	2.30336	0.203257	8.8244		0.864911
hsa-miR-342-3p	2.37332	0.160789	6.77485		0.891183
hsa-miR-96-5p	2.40628	0.109503	4.55071		0.903557
hsa-miR-338-3p	2.36748	0.190796	8.05905		0.888989
hsa-miR-192-5p	2.5991	0.118926	4.57567		0.975964
hsa-miR-423-3p	2.67063	0.0894732	3.35027		1.00282
hsa-miR-30d-5p	3.24586	0.218025	6.717		1.21882
hsa-miR-200a-5p	2.47438	0.332173	13.4245		0.929132
hsa-miR-182-5p	2.13867	0.147404	6.8923		0.803071
hsa-miR-412-3p	2.14431	0.275492	12.8476		0.805188
hsa-miR-489-3p	2.46667	0.119784	4.85612		0.926234
hsa-miR-432-3p	2.08655	0.154801	7.419		0.879254
hsa-miR-122-5p	2.16609	0.160026	7.38777		0.912772
hsa-miR-520e	3.74293	0.337862	9.02668		1.57724
hsa-miR-140-5p	2.10961	0.149857	7.10355		0.888971
hsa-miR-526b-5p	2.06516	0.236572	11.4554		0.870241
hsa-miR-526a	2.74472	0.259901	9.46912		1.1566
hsa-miR-150-5p	3.077	0.441631	14.3526		1.29662
hsa-miR-195-5p	2.22337	0.0874487	3.93316		0.93691
hsa-miR-517c-3p	2.24255	0.205839	9.17882		0.94499
hsa-let-7e-5p	2.30442	0.251319	10.906		0.971062
hsa-miR-21-5p	2.43956	0.251936	10.3271		1.02801
hsa-miR-29a-3p	2.78355	0.340345	12.227		1.17297
hsa-miR-139-5p	3.35406	0.3817	11.3802		1.41337
hsa-miR-490-3p	2.30095	0.311207	13.5251		0.969601
hsa-miR-494-3p	2.57056	0.247748	9.63789		1.08321
hsa-miR-124-3p	2.85296	0.285373	10.0027		1.20221
hsa-miR-515-5p	2.28226	0.134577	5.89666		0.961725
hsa-miR-9-3p	2.8694	0.334884	11.6709		1.20914
hsa-miR-520d-3p	2.88071	0.353045	12.2555		1.21391
hsa-miR-520h	2.47107	0.178016	7.204		1.04129
hsa-miR-493-3p	1.98172	0.190589	9.61737		0.835078
hsa-let-7f-5p	1.9331	0.219831	11.372		0.814591
hsa-miR-371a-3p	2.72501	0.0878172	3.22264		1.14829
hsa-miR-22-3p	2.29034	0.211835	9.24908		0.965129
hsa-miR-425-3p	2.50972	0.0649562	2.58819		1.05757
hsa-miR-183-5p	2.19268	0.126727	5.77957		0.923975
hsa-miR-376b-3p	2.13443	0.0703299	3.29501		0.899432
hsa-miR-491-5p	1.95361	0.244556	12.5182		0.823234
hsa-miR-200b-3p	2.42797	0.213755	8.80387		1.02313
hsa-miR-125b-5p	2.18273	0.191148	8.75728		0.919783
hsa-miR-142-5p	3.22401	0.436326	13.5337		1.35857
hsa-miR-519b-3p	3.2681	0.0630408	1.92898		1.37715
hsa-miR-365a-3p	2.16498	0.107202	4.95161		0.912306
hsa-miR-15a-5p	2.42655	0.252856	10.4204		1.02253
hsa-miR-372-3p	3.16507	0.295219	9.32742		1.33373
hsa-miR-380-3p	2.20639	0.256644	11.6319		0.929752
hsa-miR-100-5p	3.02084	0.419687	13.8931		1.27295
hsa-miR-198	2.47904	0.336161	13.5601		1.04465
hsa-miR-7-5p	2.58319	0.340556	13.1835		1.08853
hsa-miR-187-3p	3.4963	0.45583	13.0375		1.47331
hsa-miR-215-5p	2.34038	0.329507	14.0792		0.986217
hsa-let-7g-5p	1.89413	0.169193	8.93254		0.798168
hsa-miR-496	1.84788	0.0763534	4.13194		0.778682
hsa-miR-142-3p	2.06898	0.258065	12.473		0.871851
hsa-miR-525-5p	2.5308	0.192143	7.59218		1.06646
hsa-miR-184	2.00009	0.259534	12.9761		0.842822
hsa-miR-520g-3p	1.98498	0.177331	8.93362		0.836454
hsa-miR-519a-3p	2.22553	0.127924	5.748		0.93782
hsa-miR-301a-3p	2.70955	0.111952	4.13175		1.14178
hsa-miR-507	2.034	0.176851	8.69473		0.85711
hsa-miR-302b-5p	2.07415	0.253088	12.202		0.874028
hsa-miR-544a	1.78299	0.100327	5.62687		0.751338
hsa-miR-16-5p	1.46184	0.551858	37.751		0.664806
hsa-miR-373-5p	1.62049	0.0912623	5.63178		0.736956
hsa-miR-24-1-5p	1.51533	0.264267	17.4396		0.689132
hsa-miR-381-3p	1.66177	0.0494683	2.97684		0.755733
hsa-miR-31-5p	1.99717	0.144671	7.24382		0.908261
hsa-miR-151a-3p	1.70532	0.283521	16.6256		0.775537
hsa-miR-101-3p	2.19145	0.430282	19.6345		0.996617
hsa-miR-325	2.1768	0.188573	8.66287		0.989953
hsa-miR-199a-5p	2.13086	0.202996	9.52647		0.969059
hsa-miR-20b-5p	2.14596	0.291344	13.5764		0.975928
hsa-miR-10a-5p	1.45466	0.170593	11.7273		0.661542
hsa-miR-329-3p	2.34533	0.0925673	3.94688		1.06659
hsa-miR-199b-5p	2.19794	0.177859	8.09209		0.999567
hsa-miR-484	2.17868	0.410165	18.8263		0.990807
hsa-miR-216a-5p	2.69575	0.203296	7.54133		1.22596
hsa-miR-146b-5p	1.7326	0.120967	6.98182		0.787944
hsa-let-7i-5p	1.52439	0.0197086	1.29288		0.693255
hsa-miR-193b-3p	1.99219	0.17743	8.90625		0.905998
hsa-miR-130a-3p	2.25853	0.156773	6.94135		1.02712
hsa-miR-519e-3p	2.32332	0.246823	10.6237		1.05659
hsa-miR-143-3p	2.45506	0.433992	17.6775		1.1165
hsa-miR-525-3p	3.39098	0.506769	14.9446		1.54213
hsa-miR-126-3p	2.85499	0.453874	15.8975		1.29838
hsa-miR-524-5p	2.47256	0.596917	24.1416		1.12446
hsa-miR-185-5p	2.34536	0.301242	12.8442		1.06661
hsa-miR-516b-5p	1.95855	0.106903	5.45827		0.890699
hsa-miR-155-5p	2.35093	0.450889	19.1792		1.06914
hsa-miR-499a-5p	2.59715	0.0669828	2.57909		1.18112
hsa-miR-99b-5p	3.02717	1.05355	34.803		1.37668
hsa-miR-508-3p	2.46719	0.174238	7.06219		1.12202
hsa-miR-302b-3p	4.16645	2.21565	53.1783		1.89479
hsa-miR-545-3p	2.36237	0.483542	20.4685		1.07435
hsa-miR-17-5p	1.70798	0.108637	6.36057		0.776746
hsa-miR-373-3p	2.15257	0.112566	5.22937		0.978936
hsa-miR-24-3p	1.88032	0.156798	8.33887		0.855122
hsa-miR-382-5p	2.50341	0.245631	9.81187		1.13849
hsa-miR-32-5p	2.62161	0.307306	11.722		1.19224
hsa-miR-135b-5p	3.03586	0.45031	14.833		1.38063
hsa-miR-29b-3p	3.92606	0.200216	5.09966		1.78547
hsa-miR-345-5p	3.10575	0.320605	10.323		1.41241
hsa-miR-199a-3p	2.32185	0.113511	4.88883		1.05592
hsa-miR-448	3.36562	0.29565	8.78442		1.5306
hsa-miR-10b-5p	6.56656	5.55237	84.5552		2.9863
hsa-miR-451a	3.50843	0.872189	24.8599		1.59554
hsa-miR-203a-3p	2.6028	0.500092	19.2136		1.18369
hsa-miR-485-5p	1.60441	0.0414649	2.58444		0.729643
hsa-miR-217	2.40445	0.610428	25.3874		1.09348
hsa-miR-202-5p	1.87299	0.128047	6.83651		0.85179
hsa-miR-1-3p	1.47233	0.0567856	3.85684		0.669579
hsa-miR-497-5p	2.03865	0.542039	26.5881		0.927128
hsa-miR-132-3p	2.26221	0.297954	13.1709		1.0288
hsa-miR-520f-3p	2.82546	0.307072	10.868		1.28495
hsa-miR-144-3p	2.2117	0.217024	9.81256		1.00583
hsa-miR-523-3p	3.13843	0.427767	13.6299		1.42728
hsa-miR-127-3p	2.91484	0.224619	7.70604		1.3256
hsa-miR-524-3p	3.61809	0.154701	4.27578		1.64541
hsa-miR-186-5p	3.10922	0.353599	11.3726		1.41399
hsa-miR-516b-3p	3.26465	0.807612	24.7381		1.48468
hsa-miR-106b-5p	3.61246	0.992582	27.4766		1.64285
hsa-miR-500a-3p	4.22884	1.23126	29.1159		1.92317
hsa-miR-296-5p	2.66827	0.459479	17.2201		1.21346
hsa-miR-509-3p	2.09708	0.346516	16.5237		0.953699
hsa-miR-302c-5p	2.22335	0.450583	20.2659		1.01112
hsa-miR-487b-3p	1.83261	0.256095	13.9743		0.833425
hsa-miR-17-3p	1.58744	0.23511	14.8106		0.72193
hsa-miR-374a-5p	2.06268	0.0439099	2.12878		0.938056
hsa-miR-25-3p	2.12098	0.344532	16.244		0.964567
hsa-miR-383-5p	2.14068	0.107559	5.02451		0.973526
hsa-miR-33a-5p	3.17967	0.4572	14.3788		1.44603
hsa-miR-148b-3p	3.97687	1.11978	28.1574		1.80858
hsa-miR-103a-3p	3.48806	0.244994	7.0238		1.58628
hsa-miR-346	2.41721	0.136631	5.65244		1.09928
hsa-miR-208a-3p	2.76694	0.466663	16.8656		1.25834
hsa-miR-429	3.03781	0.23519	7.7421		1.38152
hsa-miR-34a-5p	2.64955	0.231658	8.7433		1.20495
hsa-miR-452-5p	3.6848	0.815118	22.1211		1.67575
hsa-miR-204-5p	2.8479	0.756951	26.5793		1.29515
hsa-miR-485-3p	1.54309	0.083137	5.38768		0.70176
hsa-miR-218-5p	2.04482	0.112885	5.52053		0.929933
hsa-miR-202-3p	1.34689	0.315174	23.4002		0.612531
hsa-miR-15b-5p	2.07641	0.181624	8.74703		0.944298
hsa-miR-181d-5p	1.61006	0.126712	7.87001		0.732212
hsa-miR-133a-3p	2.1177	0.0770745	3.63953		0.963078
hsa-miR-519c-5p	2.07535	0.133665	6.44062		0.943814
hsa-miR-145-5p	2.63882	0.239495	9.07586		1.20007
hsa-miR-518f-5p	2.60296	0.541338	20.797		1.18376
hsa-miR-134-5p	2.61816	0.415352	15.8642		1.19067
hsa-miR-517-5p	2.33886	0.217516	9.30006		1.06365
hsa-miR-188-5p	2.50046	0.201593	8.06222		1.13715
hsa-miR-518e-3p	2.40402	0.424728	17.6674		1.09329
hsa-miR-29c-3p	3.40135	0.700847	20.6049		1.54685
hsa-miR-501-5p	4.45734	1.84131	41.3097		2.02708
hsa-miR-130b-3p	4.12769	1.42878	34.6145		1.87717
hsa-miR-510-5p	1.52983	0.335014	21.8988		0.695726
hsa-miR-302c-3p	2.86751	0.948541	33.0789		1.30407
hsa-miR-542-5p	2.06056	0.276915	13.4388		0.937089
hsa-miR-363-5p	1.18129	0.160249	13.5656		0.537219
hsa-miR-139-3p	1.61683	0.215409	13.323		0.735291
hsa-miR-556-5p	1.30532	0.0414373	3.17449		0.593627
hsa-miR-122-3p	2.01702	0.303475	15.0457		0.91729
hsa-miR-568	2.35749	0.409532	17.3715		1.07213
hsa-miR-144-5p	2.24561	0.187644	8.35602		1.02125
hsa-miR-577	1.92871	0.0884371	4.5853		0.877127
hsa-miR-193a-5p	1.52969	0.202726	13.2527		0.695664
hsa-miR-586	2.18919	0.134103	6.1257		0.995587
hsa-miR-377-5p	2.09971	0.209362	9.97098		0.954896
hsa-miR-595	2.57148	0.29001	11.2779		1.16945
hsa-miR-423-5p	1.78004	0.0751167	4.21994		0.809519
hsa-miR-605-5p	2.34095	0.270408	11.5512		1.0646
hsa-miR-518a-5p	2.25136	0.0727422	3.23104		1.02386
hsa-miR-615-3p	1.78556	0.409987	22.9612		0.812027
hsa-miR-556-3p	1.80187	0.180095	9.99494		0.819443
hsa-miR-424-3p	3.37631	0.279979	8.29247		1.49576
hsa-miR-549a	2.20933	0.318195	14.4023		0.978774
hsa-miR-767-5p	3.80011	0.505651	13.3062		1.68351
hsa-miR-24-2-5p	1.74748	0.138054	7.90017		0.774164
hsa-miR-557	2.01586	0.199184	9.88082		0.893063
hsa-miR-551b-3p	1.9636	0.256031	13.0389		0.869909
hsa-miR-551b-5p	1.75344	0.161205	9.19368		0.776803
hsa-miR-615-5p	1.54546	0.201793	13.0571		0.684666
hsa-miR-654-3p	1.64711	0.194188	11.7896		0.7297
hsa-miR-644a	1.97337	0.135859	6.88463		0.874236
hsa-miR-490-5p	1.57532	0.199853	12.6865		0.697892
hsa-miR-26a-1-3p	2.05415	0.2192	10.6711		0.910026
hsa-miR-130b-5p	1.55981	0.184308	11.816		0.691024
hsa-miR-542-3p	1.56551	0.217932	13.9208		0.693549
hsa-miR-10a-3p	1.49924	0.0860292	5.7382		0.664188
hsa-miR-569	1.81569	0.226771	12.4895		0.804382
hsa-miR-200c-5p	6.63205	0.346367	5.22263		2.93811
hsa-miR-548b-3p	2.90334	0.431888	14.8755		1.28623
hsa-miR-340-5p	4.86889	0.491263	10.0898		2.157
hsa-miR-626	1.30459	0.0689542	5.28552		0.577955
hsa-miR-361-3p	4.01491	0.319008	7.94559		1.77867
hsa-miR-454-3p	2.9938	0.333303	11.1331		1.32631
hsa-miR-199b-3p	1.82446	0.22663	12.4218		0.808266
hsa-miR-15a-3p	2.43332	0.175516	7.21302		1.07801
hsa-miR-223-5p	2.07155	0.20436	9.86507		0.917733
hsa-miR-532-5p	1.8509	0.219829	11.8769		0.819981
hsa-miR-559	267.857	36.8092	13.7421		118.665
hsa-miR-155-3p	1.7456	0.193483	11.084		0.773333
hsa-miR-598-3p	2.15731	0.300824	13.9444		0.955728
hsa-miR-146b-3p	3.02673	0.349927	11.5612		1.34089
hsa-miR-608	2.34947	0.110909	4.72058		1.04085
hsa-miR-627-5p	1.54942	0.0598886	3.86522		0.686421
hsa-miR-636	270.887	32.6785	12.0635		120.008
hsa-miR-16-1-3p	1.68511	0.108512	6.43949		0.746532
hsa-let-7d-3p	1.87353	0.218474	11.6611		0.830006
hsa-miR-551a	1.45623	0.184863	12.6946		0.693522
hsa-miR-187-5p	99.7875	169.636	169.998		47.5231
hsa-miR-561-3p	1.82271	0.197933	10.8593		0.868051
hsa-miR-132-5p	2.41541	0.209635	8.67905		1.15032
hsa-miR-571	1.68219	0.217245	12.9145		0.80113
hsa-miR-127-5p	1.51668	0.326141	21.5036		0.722309
hsa-miR-581	2.17635	0.0965971	4.43849		1.03647
hsa-miR-34b-3p	1.09764	0.317581	28.9331		0.522743
hsa-miR-589-3p	1.74564	0.525864	30.1244		0.831351
hsa-miR-342-5p	1.56964	0.447006	28.4782		0.747532
hsa-miR-599	1.56628	0.0493371	3.14995		0.745933
hsa-miR-193b-5p	1.32337	0.112832	8.52609		0.630245
hsa-miR-609	1.02322	0.235976	23.062		0.487303
hsa-miR-516a-5p	1.43111	0.228228	15.9477		0.681556
hsa-miR-618	2.19082	0.0322849	1.47364		1.04336
hsa-miR-582-3p	1.91614	0.239729	12.5111		0.912549
hsa-miR-628-3p	1.44252	0.488648	33.8745		0.686992
hsa-miR-624-3p	1.87816	0.137789	7.33637		0.89446
hsa-miR-637	1.81678	0.424302	23.3546		0.865232
hsa-miR-92a-2-5p	2.45934	0.342167	13.913		1.17124
hsa-miR-647	1.76269	0.22479	12.7527		0.839468
hsa-miR-29b-2-5p	2.19773	0.60079	27.3368		1.04666
hsa-miR-449b-5p	3.83395	0.941465	24.556		1.82589
hsa-miR-106a-3p	1.68893	0.366046	21.6732		0.804343
hsa-miR-660-5p	1.14526	0.269663	23.5461		0.54542
hsa-miR-505-5p	1.59263	0.56668	35.5814		0.758479
hsa-miR-769-3p	1.04409	0.0506344	4.84962		0.49724
hsa-miR-29c-5p	1.05231	0.125903	11.9645		0.501155
hsa-miR-19a-5p	1.79749	0.627701	34.9209		0.856044
hsa-miR-488-3p	2.19169	0.188609	8.60566		1.04378
hsa-miR-92a-1-5p	2.14732	0.374251	17.4287		1.02265
hsa-miR-30c-1-3p	2.58668	1.63784	63.3184		1.23189
hsa-miR-552-3p	1.56134	0.242052	15.5029		0.743576
hsa-miR-196a-3p	2.36065	0.0279274	1.18304		1.12424
hsa-miR-562	2.05392	0.30149	14.6788		0.978165
hsa-miR-135a-3p	2.55853	0.300279	11.7364		1.21848
hsa-miR-572	2.1872	0.225408	10.3058		1.04164
hsa-miR-129-2-3p	2.31422	0.532207	22.9972		1.10213
hsa-miR-582-5p	2.86389	0.468184	16.3478		1.36391
hsa-miR-34c-3p	2.1995	0.291253	13.2418		1.0475
hsa-miR-550a-3p	1.35124	0.464	34.3389		0.643519
hsa-miR-337-5p	1.84307	0.199601	10.8298		0.87775
hsa-miR-600	2.30912	0.576849	24.9813		1.0997
hsa-miR-497-3p	2.51875	0.485936	19.2927		1.19954
hsa-miR-610	1.44496	0.465476	32.2137		0.688153
hsa-miR-499a-3p	2.46459	0.460208	18.6728		1.17374
hsa-miR-619-3p	2.44036	0.363509	14.8957		1.16221
hsa-miR-548b-5p	1.64611	0.442049	26.8542		0.783949
hsa-miR-629-3p	1.7138	0.201614	11.7642		0.816185
hsa-miR-625-3p	1.99946	0.0838271	4.19248		0.95223
hsa-miR-638	2.3651	0.222695	9.41587		1.12636
hsa-miR-218-1-3p	2.90337	0.431675	14.8681		1.38271
hsa-miR-648	2.72843	0.352531	12.9207		1.2994
hsa-miR-29b-1-5p	3.04008	0.564508	18.5689		1.44782
hsa-miR-653-5p	2.22336	0.180669	8.12592		1.05886
hsa-miR-374a-3p	2.38648	0.269675	11.3001		1.13655
hsa-miR-421	3.06046	0.944842	30.8726		1.45752
hsa-miR-23b-5p	2.86645	0.281628	9.82495		1.36513
hsa-miR-769-5p	1.68412	0.135505	8.04599		0.802053
hsa-miR-16-2-3p	2.85914	0.310265	10.8517		1.36165
hsa-miR-19b-1-5p	2.51563	1.28425	51.0509		1.19805
hsa-miR-188-3p	1.86848	0.177303	9.48917		0.889851
hsa-miR-99a-3p	2.5724	0.108876	4.23247		1.22509
hsa-miR-135b-3p	3.82748	0.801921	20.9517		1.82281
hsa-miR-553	2.12843	0.239872	11.2699		1.01365
hsa-miR-218-2-3p	2.03229	0.227054	11.1724		0.967863
hsa-miR-563	1.61825	0.177352	10.9595		0.77068
hsa-miR-138-2-3p	2.20307	0.303061	13.7563		1.0492
hsa-miR-573	2.76262	0.0940436	3.40414		1.31568
hsa-miR-136-3p	2.62205	0.0605852	2.31061		1.24873
hsa-miR-583	2.43853	0.458769	18.8134		1.16133
hsa-miR-99b-3p	2.69867	0.29818	11.0492		1.28522
hsa-miR-590-5p	2.63653	0.160999	6.10646		1.25563
hsa-miR-323a-5p	1.94897	0.0496522	2.54761		0.928185
hsa-miR-601	3.14887	0.775036	24.6132		1.49963
hsa-miR-519b-5p	2.56981	0.358387	13.946		1.22385
hsa-miR-611	2.53953	0.82598	32.5249		1.20943
hsa-miR-483-5p	2.27242	0.385348	16.9576		1.08223
hsa-miR-620	1.62962	0.720054	44.1855		0.776094
hsa-miR-589-5p	2.18602	0.383209	17.5299		1.04108
hsa-miR-630	2.64022	0.512647	19.4169		1.25739
hsa-miR-628-5p	2.01884	0.272949	13.5201		0.961458
hsa-miR-639	2.6029	0.46057	17.6945		1.23961
hsa-miR-19b-2-5p	2.40752	0.340074	14.1255		1.14656
hsa-miR-649	2.41046	0.185051	7.67699		1.14796
hsa-miR-149-3p	2.19743	0.14899	6.78017		1.04651
hsa-miR-411-5p	2.11262	0.178797	8.46326		1.00612
hsa-miR-335-3p	2.52665	0.204512	8.0942		1.2033
hsa-miR-425-5p	2.87715	0.489529	17.0144		1.37022
hsa-miR-508-5p	1.86964	0.499641	26.7239		0.890405
hsa-miR-766-3p	2.35631	1.06495	45.1956		1.12218
hsa-miR-32-3p	2.76018	0.31323	11.3482		1.31452
hsa-miR-20a-3p	3.63665	2.05718	56.5681		1.73193
hsa-miR-186-3p	1.97884	0.316479	15.9932		0.94241
hsa-miR-100-3p	2.29937	0.415671	18.0776		1.09506
hsa-miR-129-1-3p	2.55359	0.453839	17.7726		1.21613
hsa-miR-554	2.10439	0.377843	17.955		1.0022
hsa-let-7g-3p	2.6827	0.857038	31.9468		1.27762
hsa-miR-564	3.31636	1.00849	30.4094		1.57939
hsa-miR-140-3p	3.18651	1.61121	50.5634		1.51755
hsa-miR-574-3p	3.29691	0.645803	19.5882		1.57013
hsa-miR-138-1-3p	2.53115	0.403711	15.9497		1.20544
hsa-miR-584-5p	2.37455	0.700798	29.5128		1.13086
hsa-miR-296-3p	1.94335	0.327614	16.8582		0.925505
hsa-miR-591	1.95912	0.52045	26.5655		0.933016
hsa-miR-151a-5p	2.35751	0.397485	16.8604		1.12275
hsa-miR-602	2.24515	0.24315	10.83		1.06924
hsa-miR-523-5p	3.9832	2.52835	63.4753		1.89697
hsa-miR-612	1.61952	0.322445	19.9099		0.771286
hsa-miR-194-3p	4.03517	1.64693	40.8143		1.92172
hsa-miR-621	2.05562	0.0733852	3.56998		0.978975
hsa-miR-550a-5p	1.87823	0.700569	37.2993		0.894496
hsa-let-7f-2-3p	2.08904	0.11847	5.67106	2.26921	0.920599
hsa-miR-331-5p	1.9141	0.0754225	3.94037		0.843507
hsa-miR-802	1.3706	0.179177	13.0729		0.603997
hsa-miR-545-5p	2.12427	0.0860776	4.0521		0.936128
hsa-miR-185-3p	2.56604	0.321252	12.5194		1.1308
hsa-miR-192-3p	2.22654	0.199807	8.97387		0.981196
hsa-miR-181a-2-3p	2.14103	0.313224	14.6296		0.943513
hsa-miR-92b-3p	2.22775	0.199005	8.93303		0.981727
hsa-let-7i-3p	2.37046	0.216301	9.12487		1.04462
hsa-miR-566	2.08192	0.286474	13.7601		0.917463
hsa-miR-26a-2-3p	2.12493	0.318708	14.9985		0.936416
hsa-miR-603	2.35093	0.252592	10.7444		1.03601
hsa-miR-520c-5p	2.08575	0.3126	14.9874		0.91915
hsa-miR-613	2.53799	0.0776441	3.05928		1.11844
hsa-miR-532-3p	2.83733	0.261007	9.19902		1.25036
hsa-miR-590-3p	2.22926	0.308062	13.819		0.982394
hsa-miR-33b-5p	2.3306	0.0940294	4.03457		1.02705
hsa-miR-651-5p	2.21474	0.116379	5.25474		0.975996
hsa-miR-214-5p	1.64687	0.180315	10.9489		0.725746
hsa-miR-221-5p	2.55324	0.245062	9.59807		1.12517
hsa-miR-765	1.89398	0.151711	8.0102		0.834641
hsa-miR-25-5p	2.66433	0.199545	7.48952		1.17412
hsa-miR-183-3p	2.74111	0.390554	14.248		1.20796
hsa-miR-30c-2-3p	2.9542	0.12706	4.30101		1.30186
hsa-let-7f-1-3p	2.44133	0.21472	8.79523		1.07585
hsa-miR-30b-3p	1.60124	0.133085	8.31142		0.705635
hsa-miR-567	2.46688	0.115368	4.6767		1.08711
hsa-miR-143-5p	3.53548	0.497958	14.0846		1.55802
hsa-miR-576-5p	2.25268	0.185117	8.21764		0.992713
hsa-miR-548a-3p	2.45293	0.262233	10.6906		1.08096
hsa-miR-604	2.33123	0.104434	4.47979		1.02733
hsa-miR-623	3.2303	0.367674	11.382		1.42353
hsa-miR-593-3p	2.12464	0.0786599	3.70227		0.93629
hsa-miR-27b-5p	2.10958	0.103154	4.8898		0.929651
hsa-miR-770-5p	1.71385	0.138148	8.06065		0.755263
hsa-miR-28-3p	1.82701	0.123504	6.75991		0.805128
hsa-miR-362-3p	2.52917	0.325205	12.8582		1.11456
hsa-miR-148a-5p	2.07488	0.275316	13.269		0.914361
hsa-miR-96-3p	2.10401	0.114746	5.4537		0.927198
hsa-miR-302e	2.58063	0.0411269	1.59367		1.13724
hsa-miR-1288-3p	1.28596	0.133145	10.3537		0.5667
hsa-miR-935	2.03224	0.222326	10.9399		0.89557
hsa-miR-1976	2.15152	0.294685	13.6966		0.948136
hsa-miR-1180-3p	2.72493	0.38326	14.065		1.20083
hsa-miR-1206	2.14919	0.234166	10.8955		0.947109
hsa-miR-3659	2.23731	0.226742	10.1346		0.985939
hsa-miR-1303	1.81663	0.0826595	4.55015		0.800556
hsa-miR-3682-3p	2.31344	0.116726	5.04555		1.01949
hsa-miR-875-5p	2.76012	0.389154	14.0992		0.945053
hsa-miR-885-5p	3.01053	0.403916	13.4168		1.03079
hsa-miR-1324	2.80497	0.204298	7.28343		0.960411
hsa-miR-1913	2.32627	0.295536	12.7043		0.796506
hsa-miR-3605-3p	2.28252	0.341129	14.9452		0.781527
hsa-miR-3620-3p	3.19446	0.439561	13.7601		1.09377
hsa-miR-3651	2.833	0.0821538	2.89988		0.970009
hsa-miR-1291	3.27131	0.130501	3.98925		1.12008
hsa-miR-3668	2.7532	0.122756	4.45866		0.942686
hsa-miR-1248	3.6887	0.228909	6.20568		1.26299
hsa-miR-1277-3p	2.80779	0.138036	4.91619		0.961377
hsa-miR-320d	2.92965	0.391889	13.3766		1.0031
hsa-miR-1539	3.59413	0.394636	10.98		1.23062
hsa-miR-937-3p	3.13131	0.181848	5.80742		1.07215
hsa-miR-1914-5p	3.67703	0.238375	6.48281		1.259
hsa-miR-1231	3.3593	0.287635	8.56235		1.15021
hsa-miR-516a-3p	2.94717	0.186372	6.32377		1.0091
hsa-miR-3605-5p	2.79778	0.154617	5.52642		0.957949
hsa-miR-1207-3p	3.59613	0.311934	8.67418		1.2313
hsa-miR-3652	3.33898	0.179519	5.37647		1.14325
hsa-miR-3678-5p	2.74833	0.176811	6.43341		0.941018
hsa-miR-890	2.82031	0.268887	9.53393		0.965664
hsa-miR-876-5p	2.33274	0.200816	8.6086		0.79872
hsa-miR-320d	2.94273	0.19643	6.67509		1.00758
hsa-miR-1914-3p	3.86019	0.128074	3.31781		1.32171
hsa-miR-3653-3p	2.83577	0.271068	9.55888		0.970956
hsa-miR-1293	3.1083	0.443054	14.2539		1.06427
hsa-miR-1250-5p	3.95684	0.0867248	2.19177		1.35481
hsa-miR-891b	4.17673	0.401114	9.60354		1.4301
hsa-miR-548i	3.46558	0.285117	8.22711		1.1866
hsa-miR-876-3p	2.84537	0.126309	4.4391		0.974244
hsa-miR-665	3.31635	0.29737	8.96679		1.13551
hsa-miR-1825	2.62374	0.0625689	2.38472		0.89836
hsa-miR-921	4.08186	0.0606718	1.48638		1.39761
hsa-miR-939-5p	3.05748	0.244771	8.00565		1.04687
hsa-miR-1915-3p	2.7065	0.299564	11.0683		0.926696
hsa-miR-3138	1.43178	0.0352926	2.46494		0.756084
hsa-miR-4292	1.51611	0.0674946	4.45184		0.800614
hsa-miR-3145-3p	1.679	0.0124077	0.738995		0.886632
hsa-miR-561-5p	1.60985	0.14074	8.74245		0.850117
hsa-miR-3153	1.88151	0.148382	7.88631		0.993575
hsa-miR-450a-3p	1.75779	0.193234	10.993		0.928243
hsa-miR-3179	1.8703	0.185632	9.92525		0.987655
hsa-miR-503-3p	1.94225	0.207064	10.661		1.02565
hsa-miR-3065-3p	2.10876	0.269652	12.7872		1.11358
hsa-miR-548ao-5p	1.56687	0.0280443	1.78983		0.82742
hsa-miR-3908	1.60132	0.0995861	6.219		0.845614
hsa-miR-514b-5p	1.66724	0.0996131	5.97473		0.880425
hsa-miR-3918	1.73401	0.0807215	4.65521		0.915681
hsa-miR-4301	2.19026	0.0649905	2.96725		1.15662
hsa-miR-3927-3p	1.87976	0.128343	6.82764		0.99265
hsa-miR-4307	2.12102	0.123821	5.8378		1.12005
hsa-miR-4319	2.11865	0.192559	9.08876		1.1188
hsa-miR-550b-3p	1.95587	0.100272	5.12672		1.03284
hsa-miR-4259	1.87292	0.149113	7.96152		0.98904
hsa-miR-548s	3.06775	0.247498	8.06774		1.62
hsa-miR-4264	2.46973	0.298086	12.0696		1.3042
hsa-miR-3139	1.39867	0.129572	9.26394		0.7386
hsa-miR-1273c	1.69204	0.212882	12.5814		0.893521
hsa-miR-1234-5p	3.14614	0.0996228	3.16651		1.66139
hsa-miR-3074-3p	2.12412	0.138921	6.54019		1.12169
hsa-miR-548h-3p	2.32671	0.0791071	3.39995		1.22867
hsa-miR-570-5p	2.07691	0.111134	5.35095		1.09676
hsa-miR-3173-3p	2.35845	0.0864982	3.66759		1.24543
hsa-miR-513c-3p	1.79714	0.0302242	1.6818		0.94902
hsa-miR-3180-5p	3.14084	0.355733	11.3261		1.65859
hsa-miR-3186-5p	3.01638	0.333031	11.0407		1.59287
hsa-miR-4536-5p	1.81841	0.180223	9.91104		0.960251
hsa-miR-3194-5p	1.98889	0.174473	8.77241		1.05028
hsa-miR-5008-3p	1.84344	0.167835	9.10445		0.973471
hsa-miR-2392	1.75001	0.213131	12.1788		0.924134
hsa-miR-3617-3p	2.42592	0.15794	6.5105		1.28106
hsa-miR-4516	2.0205	0.10286	5.0908		1.06697
hsa-miR-3922-5p	1.93442	0.0978792	5.05987		1.02152
hsa-miR-4524a-5p	2.48543	0.238971	9.61489		1.31249
hsa-miR-151b	2.62806	0.16108	6.12922		1.38781
hsa-miR-4532	2.10216	0.194304	9.2431		1.11009
hsa-miR-548o-5p	1.88957	0.114185	6.04289		0.997832
hsa-miR-4538	2.29964	0.10846	4.71642		1.21438
hsa-miR-4421	2.37144	0.155624	6.56243		1.25229
hsa-miR-3978	2.3972	0.249285	10.399		1.2659
hsa-miR-4428	2.49505	0.302186	12.1114		1.31757
hsa-miR-4640-5p	3.65107	0.317461	8.69499		1.92803
hsa-miR-4650-3p	1.70749	0.0672962	3.94124		0.901679
hsa-miR-4657	1.67992	0.199964	11.9031		0.88712
hsa-miR-4453	2.19936	0.0813122	3.69708		1.16142
hsa-miR-4659b-3p	1.88184	0.186408	9.90565		0.993747
hsa-miR-3135b	1.65309	0.0833953	5.0448		0.872953
hsa-miR-4668-5p	2.33628	0.270418	11.5747		1.23373
hsa-miR-4468	1.89212	0.102935	5.44017		0.999179
hsa-miR-4477a	1.76176	0.0713195	4.04819		0.930339
hsa-miR-4683	1.4742	0.1319	8.9472		0.778485
hsa-miR-4480	2.05011	0.0391973	1.91196		1.08261
hsa-miR-4489	2.60069	0.278533	10.71		1.37335
hsa-miR-4705	1.66258	0.126349	7.5996		0.877963
hsa-miR-5087	1.69824	0.134905	7.94381		0.896794
hsa-miR-4507	1.67897	0.204397	12.1739		0.886619
hsa-miR-3619-3p	1.76307	0.0844599	4.7905		0.93103
hsa-miR-4517	2.01381	0.241095	11.9721		1.06344
hsa-miR-3925-3p	1.92427	0.221813	11.5271		1.01616
hsa-miR-378d	2.30373	0.148899	6.4634		1.21654
hsa-miR-4533	2.06376	0.163371	7.9162		1.08982
hsa-miR-1268b	1.92633	0.21022	10.913		1.01724
hsa-miR-4539	2.04895	0.0749567	3.6583		1.08199
hsa-miR-4422	2.13922	0.306051	14.3067		1.12966
hsa-miR-4429	2.30217	0.113109	4.91312		1.21571
hsa-miR-4651	2.00344	0.172612	8.61578		1.05796
hsa-miR-4658	1.5989	0.199735	12.4921		0.844334
hsa-miR-4454	1.39974	0.0928695	6.63479		0.739162
hsa-miR-4462	1.85542	0.193031	10.4036		0.979795
hsa-miR-219b-5p	2.19107	0.257348	11.7453		1.15705
hsa-miR-4469	2.1635	0.102239	4.72564		1.14249
hsa-miR-4675	1.88587	0.00942769	0.499911		0.995877
hsa-miR-4684-5p	1.46638	0.168116	11.4648		0.774353
hsa-miR-4481	1.91908	0.153945	8.02177		1.01342
hsa-miR-4698	2.16753	0.196376	9.05988		1.14462
hsa-miR-4706	1.95895	0.152702	7.7951		1.03447
hsa-miR-5091	1.49919	0.134814	8.99246		0.811027
hsa-miR-4508	1.6288	0.142901	8.77341		0.881145
hsa-miR-4518	2.15922	0.121682	5.63547		1.16809
hsa-miR-3927-5p	1.58011	0.172519	10.9182		0.854803
hsa-miR-4445-3p	1.62507	0.122441	7.53451		0.879124
hsa-miR-4534	1.68383	0.122361	7.26682		0.910916
hsa-miR-378d	1.54833	0.0283269	1.82951		0.837612
hsa-miR-4540	1.51169	0.116273	7.69157		0.817791
hsa-miR-4423-5p	1.52176	0.0370579	2.4352		0.823236
hsa-miR-4633-3p	1.17391	0.174115	14.8321		0.635057
hsa-miR-4430	3.09117	0.286113	9.25583		1.67225
hsa-miR-4643	1.66809	0.188387	11.2936		0.902399
hsa-miR-548ae-3p	1.68594	0.181089	10.7411		0.912058
hsa-miR-4652-5p	1.7985	0.166572	9.26177		0.972946
hsa-miR-4448	1.2077	0.0424698	3.51659		0.653337
hsa-miR-4659a-3p	1.65803	0.0726624	4.38246		0.896956
hsa-miR-4455	1.40074	0.0916811	6.54518		0.757771
hsa-miR-4662b	1.63711	0.11974	7.31412		0.885639
hsa-miR-4463	1.60808	0.100367	6.24144		0.869934
hsa-miR-219b-3p	1.93031	0.0663191	3.43567		1.04425
hsa-miR-4470	2.85049	0.235061	8.24635		1.54205
hsa-miR-4478	1.42357	0.105446	7.40718		0.77012
hsa-miR-4684-3p	1.79351	0.155349	8.66175		0.970247
hsa-miR-4482-5p	2.0415	0.120667	5.91069		1.1044
hsa-miR-4490	1.98458	0.129816	6.54123		1.07361
hsa-miR-4699-5p	2.08102	0.116355	5.59124		1.12578
hsa-miR-4499	1.81831	0.257018	14.135		0.983665
hsa-miR-4707-3p	2.25653	0.14741	6.53259		1.22073
hsa-miR-5094	1.54036	0.0880154	5.71396		0.833299
hsa-miR-4509	1.57943	0.0935325	5.92192		0.854435
hsa-miR-3676-5p	1.31045	0.0757041	5.77694		0.708926
hsa-miR-4519	1.93573	0.0173995	0.898858		1.04719
hsa-miR-3934-3p	1.8576	0.181235	9.75641		1.00492
hsa-miR-4526	2.31905	0.188831	8.14259		1.25456
hsa-miR-3960	2.29658	0.190632	8.30065		1.2424
hsa-miR-548ad-3p	2.11981	0.195432	9.21931		1.14677
hsa-miR-4644	1.82711	0.0848418	4.64351		0.988424
hsa-miR-4438	1.68635	0.140604	8.33773		0.91228
hsa-miR-4652-3p	1.3404	0.196078	14.6282		0.725129
hsa-miR-4449	1.87533	0.0724684	3.8643		1.01451
hsa-miR-4659a-5p	1.6151	0.0555799	3.44127		0.873731
hsa-miR-4456	1.55404	0.0683336	4.39715		0.840703
hsa-miR-4664-5p	2.44086	0.0349213	1.4307		1.32045
hsa-miR-4464	1.93344	0.135543	7.01044		1.04595
hsa-miR-4669	2.16652	0.175225	8.08785		1.17204
hsa-miR-4676-5p	2.00241	0.121837	6.0845		1.08326
hsa-miR-3689c	1.43793	0.176989	12.3087		0.777886
hsa-miR-4686	2.75666	0.026261	0.952636		1.49129
hsa-miR-4482-3p	2.54682	0.083735	3.28783		1.37777
hsa-miR-4491	2.37573	0.107522	4.52583		1.28522
hsa-miR-4699-3p	1.92924	0.0596505	3.09191		1.04368
hsa-miR-4500	1.98725	0.278092	13.9938		1.07506
hsa-miR-4707-5p	1.76812	0.220668	12.4804		0.956514
hsa-miR-5189-5p	1.7643	0.0168016	0.952309		0.954448
hsa-miR-4510	2.01244	0.102073	5.0721		1.08868
hsa-miR-3677-5p	1.86842	0.0926892	4.96084		1.01077
hsa-miR-4520-3p	2.91411	0.329055	11.2918		1.57647
hsa-miR-3940-5p	1.99417	0.0559703	2.80669		1.0788
hsa-miR-4527	1.95223	0.040169	2.05759		1.05611
hsa-miR-2681-5p	2.47391	0.14842	5.99939		1.33833
hsa-miR-4535	2.34519	0.17783	7.58273		1.2687
hsa-miR-548ab	2.46771	0.195879	7.93767		1.33498
hsa-miR-3972	2.45286	0.329746	13.4433		1.32694
hsa-miR-378g	1.97598	0.15943	8.06844		1.06896
hsa-miR-4635	2.10912	0.219118	10.3891		1.14099
hsa-miR-4431	2.21235	0.0778914	3.52076		1.19683
hsa-miR-4645-5p	1.68182	0.189884	11.2904		0.909825
hsa-miR-4439	1.83097	0.230519	12.59		0.990512
hsa-miR-4653-5p	1.66829	0.174865	10.4817		0.902508
hsa-miR-548ag	1.57893	0.0437113	2.76841		0.854169
hsa-miR-4660	1.53467	0.101616	6.62136		0.830225
hsa-miR-4457	1.78016	0.0998607	5.60966		0.963026
hsa-miR-4664-3p	1.84252	0.0749029	4.06523		0.996765
hsa-miR-548ai	2.08731	0.0960409	4.60117		1.12919
hsa-miR-4670-5p	2.06436	0.15714	7.61204		1.11678
hsa-miR-4472	2.08239	0.122504	5.88283		1.12653
hsa-miR-4677-3p	1.95893	0.0414102	2.11392		1.05974
hsa-miR-548x-3p	2.20221	0.291712	13.2463		1.19135
hsa-miR-4687-5p	2.83402	0.200971	7.09137		1.53314
hsa-miR-4483	2.31039	0.0864377	3.74126		1.24987
hsa-miR-4693-5p	2.55444	0.0422295	1.65318		1.38189
hsa-miR-4501	1.9198	0.0959871	4.99986		1.03857
hsa-miR-4511	1.63499	0.0665462	4.07014		0.884491
hsa-miR-3682-5p	2.03882	0.116827	5.73012		1.10296
hsa-miR-4520-5p	1.85488	0.118153	6.36982		1.00345
hsa-miR-3942-3p	1.75611	0.175127	9.97243		0.950015
hsa-miR-2681-3p	1.76015	0.171695	9.75454		0.952204
hsa-miR-548am-3p	1.86037	0.201765	10.8454		1.00642
hsa-miR-4417	1.83567	0.156738	8.53847		0.993058
hsa-miR-3973	1.78124	0.169502	9.51596		0.963611
hsa-miR-548ac	1.85024	0.0472066	2.55137		1.00094
hsa-miR-4636	2.11917	0.216937	10.2369		1.14642
hsa-miR-4432	1.32207	0.180016	13.6162		0.715212
hsa-miR-4653-3p	1.41054	0.153385	10.8742		0.763071
hsa-miR-4450	1.96837	0.201005	10.2118		1.13902
hsa-miR-4661-3p	1.0738	0.0953192	8.87683		0.621367
hsa-miR-4458	1.36774	0.0224077	1.63831		0.791459
hsa-miR-4665-5p	1.73242	0.130795	7.54986		1.00249
hsa-miR-548aj-3p	1.66787	0.0800511	4.79961		0.965133
hsa-miR-4670-3p	1.96309	0.0528954	2.6945		1.13597
hsa-miR-4677-5p	1.41119	0.204811	14.5134		0.816603
hsa-miR-4687-3p	2.02602	0.291165	14.3713		1.17238
hsa-miR-4693-3p	1.86079	0.146672	7.88223		1.07677
hsa-miR-4493	2.64705	0.389674	14.7211		1.53175
hsa-miR-5195-5p	2.59326	0.164648	6.34909		1.50062
hsa-miR-4512	1.91742	0.0804948	4.19807		1.10954
hsa-miR-3688-5p	1.3008	0.0529121	4.06766		0.752724
hsa-miR-4521	1.57869	0.108153	6.85078		0.913532
hsa-miR-3944-5p	2.18845	0.0652459	2.98137		1.26638
hsa-miR-4529-3p	1.40745	0.0487164	3.46133		0.814437
hsa-miR-2682-5p	1.68236	0.0565434	3.36096		0.97352
hsa-miR-548am-5p	1.76364	0.192259	10.9012		1.02056
hsa-miR-4418	1.78023	0.125808	7.06697		1.03015
hsa-miR-3974	1.76106	0.134014	7.60989		1.01906
hsa-miR-4424	1.60694	0.192869	12.0023		0.929874
hsa-miR-4637	1.96532	0.10807	5.49882		1.13726
hsa-miR-548ah-5p	1.4133	0.0131642	0.931453		0.817825
hsa-miR-4661-5p	1.1625	0.0442792	3.80897		0.672695
hsa-miR-4459	1.30011	0.0561152	4.31618		0.752328
hsa-miR-4665-3p	1.92432	0.133178	6.92076		1.11353
hsa-miR-4671-5p	1.69829	0.105493	6.21172		0.982739
hsa-miR-4474-5p	1.72561	0.183128	10.6124		0.998545
hsa-miR-4678	1.79845	0.134568	7.48241		1.0407
hsa-miR-3689e	2.02396	0.224955	11.1146		1.17119
hsa-miR-1343-3p	1.75749	0.108508	6.17404		1.017
hsa-miR-4485-3p	1.87492	0.103264	5.50762		1.08495
hsa-miR-4694-3p	1.71406	0.173445	10.119		0.991863
hsa-miR-4494	1.70644	0.188218	11.0299		0.987453
hsa-miR-4703-5p	1.92232	0.132114	6.87265		1.11238
hsa-miR-4709-5p	1.89884	0.25242	13.2933		1.09879
hsa-miR-5197-5p	1.0804	0.0295172	2.73206		0.625186
hsa-miR-4513	1.54436	0.031173	2.01851		0.893665
hsa-miR-3691-3p	1.19149	0.0385272	3.23353		0.689472
hsa-miR-1269b	1.31444	0.032714	2.48882		0.760617
hsa-miR-374c-3p	1.90735	0.106454	5.58124		1.10371
hsa-miR-4529-5p	1.87521	0.230377	12.2854		1.08511
hsa-miR-2682-3p	1.85715	0.0650584	3.50314		1.07466
hsa-miR-1587	2.0344	0.106438	5.23193		1.17723
hsa-miR-4419a	2.32937	0.157712	6.77061		1.34792
hsa-miR-3975	1.09752	0.0949835	8.65436		0.635095
hsa-miR-4638-5p	1.97321	0.288934	14.6429		1.14182
hsa-miR-548ah-3p	1.47998	0.171233	11.5699		0.856412
hsa-miR-4662a-3p	1.5065	0.0611798	4.06105		0.871756
hsa-miR-4460	1.05632	0.068046	6.44179		0.611254
hsa-miR-4666a-3p	1.70469	0.122844	7.20619		0.986443
hsa-miR-4465	2.26338	0.124203	5.4875		1.30973
hsa-miR-4671-3p	1.64026	0.142197	8.6692		0.949155
hsa-miR-4474-3p	1.32308	0.0549109	4.15023		0.765618
hsa-miR-4679	1.71283	0.146137	8.53186		0.991152
hsa-miR-3689f	1.81453	0.252591	13.9205		1.05
hsa-miR-4688	2.05277	0.0661776	3.22382		1.18786
hsa-miR-4694-5p	2.0258	0.211599	10.4452		1.17225
hsa-miR-5197-3p	1.80184	0.0220277	1.22251		1.04266
hsa-miR-4514	1.45486	0.047884	3.2913		0.841876
hsa-miR-3913-3p	1.68581	0.119978	7.11693		0.975515
hsa-miR-4522	1.59755	0.0173801	1.08792		0.924446
hsa-miR-642b-5p	1.50978	0.0321812	2.13151		0.873655
hsa-miR-4530	1.67068	0.222186	13.2991		0.966762
hsa-miR-5196-5p	2.30759	0.113274	4.90875		1.33532
hsa-miR-548an	1.97322	0.137872	6.98717		1.14183
hsa-miR-378f	1.97864	0.263929	13.3389		1.14497
hsa-miR-3976	1.80887	0.137137	7.5814		1.04672
hsa-miR-4638-3p	2.12422	0.211928	9.97677		1.22921
hsa-miR-4434	1.71143	0.21927	12.8121		0.990341
hsa-miR-4647	2.60497	0.196577	7.54623		1.5074
hsa-miR-4655-5p	2.02548	0.12954	6.3955		1.17207
hsa-miR-4451	1.38612	0.0516471	3.72601		0.802098
hsa-miR-4662a-5p	1.27662	0.116449	9.1217		0.738732
hsa-miR-4461	1.37155	0.155351	11.3267		0.793666
hsa-miR-4666a-5p	1.83155	0.271446	14.8205		1.05985
hsa-miR-4466	1.62076	0.118409	7.30578		0.937875
hsa-miR-4475	1.29489	0.193098	14.9123		0.749303
hsa-miR-4681	1.80162	0.0718109	3.98591		1.04253
hsa-miR-4479	2.05493	0.0829588	4.03706		1.18911
hsa-miR-4689	1.45421	0.132014	9.07804		0.8415
hsa-miR-203b-3p	1.72004	0.122715	7.13439		0.995326
hsa-miR-4761-5p	4.87923	0.570008	11.6823		0.925477
hsa-miR-548aq-5p	6.35195	0.459848	7.23947		1.20482
hsa-miR-4766-5p	6.41328	0.491482	7.66349		1.21645
hsa-miR-5584-3p	5.66851	0.478043	8.43331		1.07518
hsa-miR-1295b-3p	7.94002	1.18983	14.9853		1.50604
hsa-miR-1245b-5p	6.14182	0.337656	5.49765		1.16496
hsa-miR-548av-3p	5.76064	0.759762	13.1888		1.09266
hsa-miR-4789-3p	6.23757	0.840111	13.4686		1.18312
hsa-miR-5692c	5.70238	0.455594	7.98955		1.08161
hsa-miR-4796-3p	7.02994	0.882852	12.5585		1.33342
hsa-miR-4712-5p	5.35581	0.307449	5.74048		1.01587
hsa-miR-5096	6.04464	0.504472	8.34577		1.14653
hsa-miR-4695-3p	6.46336	0.171559	2.65433		1.22595
hsa-miR-4722-5p	5.71966	0.822479	14.3799		1.08489
hsa-miR-5006-3p	6.12181	0.796861	13.0168		1.16116
hsa-miR-4734	4.88599	0.425072	8.6998		0.926759
hsa-miR-4741	5.79306	0.600516	10.3661		1.09881
hsa-miR-5194	5.72541	0.308923	5.39564		1.08598
hsa-miR-4748	5.12385	0.443803	8.66152		0.971875
hsa-miR-499b-3p	5.04818	0.290647	5.75745		0.957522
hsa-miR-4436b-5p	4.67217	0.69959	14.9736		0.886201
hsa-miR-4761-3p	5.25329	0.446486	8.49916		0.996428
hsa-miR-548aq-3p	4.17397	0.23356	5.59562		0.791705
hsa-miR-5580-5p	6.94789	0.675349	9.7202		1.31785
hsa-miR-5584-5p	5.15267	0.728089	14.1303		0.977341
hsa-miR-4780	5.42481	0.608407	11.2153		1.02896
hsa-miR-1295b-5p	6.9645	0.93621	13.4426		1.321
hsa-miR-1245b-3p	5.58671	0.685746	12.2746		1.05967
hsa-miR-548av-5p	5.47701	0.115875	2.11565		1.03886
hsa-miR-5686	4.79792	0.589824	12.2933		0.910054
hsa-miR-4802-3p	5.32916	0.361594	6.7852		1.01082
hsa-miR-4712-3p	4.24863	0.319449	7.51889		0.805866
hsa-miR-3529-5p	6.11195	0.572127	9.3608		1.15929
hsa-miR-4695-5p	3.76569	0.394332	10.4717		0.714264
hsa-miR-4520b-5p	5.14601	0.77183	14.9986		0.976079
hsa-miR-4727-5p	6.01632	0.603107	10.0245		1.14116
hsa-miR-5006-5p	5.32375	0.228406	4.29032		1.00979
hsa-miR-4735-5p	3.89812	0.376597	9.661		0.739383
hsa-miR-4742-3p	4.60402	0.138518	3.00862		0.873276
hsa-miR-4751	5.01384	0.51336	10.2389		0.951009
hsa-miR-4680-3p	4.45658	0.107442	2.41085		0.845309
hsa-miR-499b-5p	4.1712	0.210967	5.05772		0.79118
hsa-miR-4762-3p	3.86516	0.288242	7.45744		0.733131
hsa-miR-548ar-3p	4.41704	0.0153544	0.347618		0.83781
hsa-miR-4768-5p	5.57201	0.711775	12.7741		1.05688
hsa-miR-5581-5p	6.8455	0.718288	10.4928		1.29843
hsa-miR-4774-5p	4.0633	0.191976	4.72464		0.770714
hsa-miR-2467-5p	4.84191	0.630598	13.0237		0.918399
hsa-miR-5681a	6.66368	0.253239	3.80029		1.26394
hsa-miR-4790-3p	4.97339	0.485512	9.76219		0.943336
hsa-miR-5687	3.68342	0.183301	4.97639		0.69866
hsa-miR-4797-5p	4.51758	0.662327	14.6611		0.85688
hsa-miR-5695	4.52122	0.304354	6.73167		0.857571
hsa-miR-4802-5p	4.53141	0.342392	7.55597		0.859504
hsa-miR-4713-5p	4.84956	0.658808	13.5849		0.919849
hsa-miR-4717-5p	4.65381	0.15005	3.22423		0.88272
hsa-miR-4701-5p	6.27909	0.838397	13.3522		1.191
hsa-miR-4520-2-3p	4.79958	0.456541	9.51211		0.910369
hsa-miR-5001-3p	5.21091	0.679146	13.0332		0.988388
hsa-miR-4729	4.01522	0.477338	11.8882		0.761594
hsa-miR-5007-3p	3.97897	0.176531	4.43661		0.754718
hsa-miR-4735-3p	3.93692	0.515493	13.0938		0.746742
hsa-miR-4750-5p	6.32054	0.409663	6.48146		1.19886
hsa-miR-4742-5p	4.79464	0.0796334	1.66088		0.909432
hsa-miR-4632-3p	5.01854	0.399871	7.96786		0.951901
hsa-miR-4752	4.05512	0.38545	9.50528		0.769162
hsa-miR-4685-5p	5.06106	0.323883	6.39951		0.959966
hsa-miR-4444	5.64172	0.257651	4.56689		1.0701
hsa-miR-4768-3p	4.80507	0.523142	10.8873		0.911409
hsa-miR-5581-3p	4.8071	0.314899	6.55071		0.911794
hsa-miR-5585-3p	4.87174	0.516381	10.5995		0.924056
hsa-miR-5588-3p	4.7283	0.19088	4.03697		0.896849
hsa-miR-2467-3p	5.46058	0.385489	7.05949		1.03574
hsa-miR-5682	6.17109	0.763454	12.3715		1.17051
hsa-miR-4791	5.34217	0.0696317	1.30344		1.01328
hsa-miR-5688	3.96305	0.299094	7.54708		0.751698
hsa-miR-4797-3p	5.38691	0.588603	10.9266		1.02177
hsa-miR-5696	4.31885	0.465278	10.7732		0.819186
hsa-miR-4803	4.77379	0.46716	9.78595		0.905476
hsa-miR-5705	6.52377	0.965285	14.7964		1.23741
hsa-miR-4713-3p	272.652	227.889	83.5822		80.9351
hsa-miR-5187-3p	71.9946	121.574	168.866		21.3711
hsa-miR-4717-3p	1.8032	0.419469	23.2624		0.535269
hsa-miR-4701-3p	250.571	224.545	89.6134		74.3802
hsa-miR-451b	2.52628	0.984053	38.9527		0.749909
hsa-miR-5001-5p	2.62428	1.10144	41.971		0.779
hsa-miR-4730	2.69808	1.42486	52.8101		0.800909
hsa-miR-5007-5p	2.28828	1.34547	58.7982		0.679261
hsa-miR-4736	3.00216	1.339	44.6013		0.891172
hsa-miR-4750-3p	2.86605	0.798921	27.8754		0.850767
hsa-miR-4744	2.663	0.807108	30.3083		0.790493
hsa-miR-4639-5p	2.42168	0.433391	17.8963		0.71886
hsa-miR-4753-5p	2.90842	0.976226	33.5655		0.863345
hsa-miR-4685-3p	5.12267	2.22929	43.5182		1.52063
hsa-miR-4756-5p	2.18569	0.28045	12.8312		0.648808
hsa-miR-4524b-3p	1.07025	0.0947642	8.85443		0.317696
hsa-miR-4763-5p	7.0168	7.24188	103.208		2.08289
hsa-miR-548as-5p	2.40448	0.421714	17.5387		0.713754
hsa-miR-4769-5p	4.60327	1.76382	38.3166		1.36645
hsa-miR-548at-5p	4.00884	0.5407	13.4877		1.19
hsa-miR-4776-3p	5.98416	1.17284	19.599		1.77636
hsa-miR-5586-5p	4.80869	0.370317	7.70101		1.42743
hsa-miR-4782-3p	4.17097	0.0205871	0.493581		1.23813
hsa-miR-5589-5p	4.43659	0.361405	8.14602		1.31697
hsa-miR-4786-3p	3.69145	0.417063	11.2981		1.09578
hsa-miR-548aw	3.83441	0.262105	6.83561		1.13822
hsa-miR-4792	4.27837	0.259839	6.07333		1.27001
hsa-miR-5681b	3.80592	0.297106	7.80642		1.12976
hsa-miR-4798-5p	5.74522	0.842021	14.656		1.70543
hsa-miR-5697	5.48578	2.50189	45.6068		1.62842
hsa-miR-4804-5p	1.95124	0.230293	11.8024		0.579213
hsa-miR-5706	1.21189	0.212735	17.554		0.359741
hsa-miR-4714-3p	5.21491	5.57135	106.835		1.54801
hsa-miR-5188	2.4318	0.104303	4.28911		0.721863
hsa-miR-4718	3.67927	0.387792	10.5399		1.09217
hsa-miR-4743-5p	5.67632	5.07365	89.3826		1.68498
hsa-miR-4724-3p	4.12342	0.16542	4.01171		1.22401
hsa-miR-5002-5p	4.72602	0.307188	6.49994		1.40289
hsa-miR-4731-5p	4.96887	0.623208	12.5423		1.47498
hsa-miR-548ap-5p	4.70175	1.09118	23.208		1.39568
hsa-miR-4737	3.92606	0.0592342	1.50874		1.16542
hsa-miR-4758-5p	4.79478	0.0368625	0.768804		1.4233
hsa-miR-3591-5p	5.31148	0.532175	10.0193		1.57668
hsa-miR-4639-3p	4.47251	0.758909	16.9683		1.32764
hsa-miR-4753-3p	6.9227	0.824401	11.9087		2.05496
hsa-miR-4723-5p	3.14782	0.335424	10.6558		0.934409
hsa-miR-4757-5p	1.56095	0.218197	13.9785		0.463357
hsa-miR-4524b-5p	1.70354	1.15618	67.8695		0.505684
hsa-miR-4763-3p	2.044	0.223596	10.9391		0.606748
hsa-miR-548as-3p	2.38564	0.328562	13.7725		0.708162
hsa-miR-4769-3p	2.96653	0.272663	9.19131		0.880594
hsa-miR-548at-3p	4.18649	0.846609	20.2224		1.24273
hsa-miR-4776-5p	3.69026	0.477709	12.9451		1.09543
hsa-miR-5586-3p	4.20914	0.38405	9.12419		1.24945
hsa-miR-4782-5p	4.64743	0.659347	14.1873		1.37956
hsa-miR-5589-3p	5.02261	0.16476	3.28036		1.49093
hsa-miR-4786-5p	5.29959	0.368961	6.96207		1.57315
hsa-miR-5683	4.17592	0.249513	5.97504		1.23959
hsa-miR-4793-5p	5.68083	0.894875	15.7526		1.68632
hsa-miR-5689	4.73448	0.541929	11.4464		1.4054
hsa-miR-4798-3p	5.42121	1.00382	18.5166		1.60925
hsa-miR-5698	2.84854	0.349052	12.2537		0.845569
hsa-miR-4804-3p	1.32182	0.208768	15.794		0.392373
hsa-miR-5707	5.18725	2.16972	41.828		1.5398
hsa-miR-4714-5p	1.99932	0.390959	19.5546		0.593484
hsa-miR-5089-5p	2.27065	0.302082	13.3038		0.674027
hsa-miR-4719	2.89708	0.285364	9.85003		0.85998
hsa-miR-4743-3p	4.25179	0.416092	9.78628		1.26211
hsa-miR-4724-5p	3.26972	0.507576	15.5236		0.970593
hsa-miR-5002-3p	3.92682	0.218971	5.5763		1.16565
hsa-miR-4731-3p	5.51007	0.752881	13.6637		1.63563
hsa-miR-548ap-3p	4.36928	0.435812	9.97444		1.29699
hsa-miR-4738-5p	4.4491	0.477945	10.7425		1.32069
hsa-miR-4758-3p	4.61769	0.420534	9.10703		1.37073
hsa-miR-3591-3p	5.16124	0.218195	4.22757		1.53208
hsa-miR-4641	4.09727	0.22935	5.59763		1.21625
hsa-miR-371b-3p	3.06276	0.296614	9.68455		0.909159
hsa-miR-4723-3p	3.35461	0.916084	27.3083		0.995792
hsa-miR-4757-3p	1.67616	0.370691	22.1155		0.497558
hsa-miR-5571-5p	1.39905	0.408124	29.1716		0.415298
hsa-miR-4764-3p	2.06554	0.319219	15.4545		0.613143
hsa-miR-5579-3p	2.21275	0.593601	26.8264		0.65684
hsa-miR-4770	3.46036	0.52232	15.0944		1.02719
hsa-miR-5582-3p	3.74162	0.166242	4.44303		1.11068
hsa-miR-4777-5p	4.44754	0.721792	16.229		1.32022
hsa-miR-5587-3p	4.54651	0.805609	17.7193		1.3496
hsa-miR-4783-5p	4.47295	0.961799	21.5026		1.32777
hsa-miR-5590-5p	4.97632	0.777664	15.6273		1.47719
hsa-miR-4787-3p	2.89922	0.507659	17.5102		0.860615
hsa-miR-5680	4.90347	0.456346	9.30658		1.45556
hsa-miR-4793-3p	3.49263	0.576441	16.5045		1.03676
hsa-miR-5690	2.82647	0.357708	12.6556		0.83902
hsa-miR-4799-3p	3.64053	1.83955	50.5296		1.08067
hsa-miR-5699-3p	3.48861	0.639061	18.3185		1.03557
hsa-miR-5047	1.64559	0.239846	14.5751		0.488484
hsa-miR-5708	1.95625	0.990121	50.6131		0.580701
hsa-miR-4715-5p	2.50663	0.193688	7.72701		0.744077
hsa-miR-5089-3p	1.94693	0.419077	21.525		0.577934
hsa-miR-4720-3p	3.42591	0.852987	24.8981		1.01696
hsa-miR-4745-3p	2.42983	0.797368	32.8158		0.721279
hsa-miR-4725-3p	2.22336	0.618506	27.8185		0.659991
hsa-miR-5003-5p	3.29719	0.953712	28.925		0.978748
hsa-miR-4732-5p	1.59224	0.347898	21.8496		0.472646
hsa-miR-5009-3p	2.40823	0.636878	26.4459		0.714868
hsa-miR-4738-3p	2.83364	0.377073	13.307		0.841147
hsa-miR-5190	2.57119	0.0992236	3.85906		0.76324
hsa-miR-4746-3p	3.29239	0.677005	20.5627		0.977323
hsa-miR-4649-3p	4.5898	2.01833	43.9744		1.36245
hsa-miR-371b-5p	3.32038	1.04295	31.4106		0.985633
hsa-miR-4728-3p	2.79217	0.622368	22.2898		0.828836
hsa-miR-4759	1.8712	0.577393	30.8569		0.555453
hsa-miR-5571-3p	42.3243	69.1561	163.396		12.5637
hsa-miR-6779-5p	1.60612	0.225104	14.0154		0.764505
hsa-miR-6738-3p	2.06635	0.102311	4.95129		0.983574
hsa-miR-7843-3p	2.40765	0.187116	7.7717		1.14603
hsa-miR-6816-3p	2.63701	0.104602	3.96669		1.25521
hsa-miR-6875-3p	1.48232	0.18918	12.7625		0.705579
hsa-miR-6866-3p	2.2245	0.119146	5.35607		1.05885
hsa-miR-7109-3p	1.87742	0.0714375	3.80509		0.893644
hsa-miR-6870-3p	2.33917	0.172415	7.37078		1.11343
hsa-miR-6873-5p	2.08376	0.131286	6.30046		0.99186
hsa-miR-8059	1.80813	0.17309	9.57288		0.860663
hsa-miR-6893-5p	1.76444	0.0909911	5.15695		0.839865
hsa-miR-6789-5p	2.3775	0.269099	11.3186		1.13168
hsa-miR-6794-5p	1.95278	0.217003	11.1125		0.929514
hsa-miR-6821-5p	1.7193	0.085978	5.00077		0.818379
hsa-miR-651-3p	2.01817	0.148731	7.36958		0.960643
hsa-miR-6890-3p	1.93315	0.0926425	4.79231		0.920171
hsa-miR-208b-5p	1.59533	0.122967	7.70793		0.759373
hsa-miR-6769b-3p	2.28729	0.205366	8.97855		1.08874
hsa-miR-6865-3p	1.72116	0.166771	9.68947		0.819264
hsa-miR-372-5p	1.9625	0.167935	8.55721		0.934142
hsa-miR-8089	2.17927	0.158566	7.27611		1.03732
hsa-miR-6777-5p	3.44552	0.42532	12.3441		1.64006
hsa-miR-6730-5p	2.3329	0.214481	9.19374		1.11045
hsa-miR-7847-3p	2.15693	0.143564	6.65594		1.02669
hsa-miR-6811-3p	1.62043	0.152247	9.39546		0.771319
hsa-miR-181b-2-3p	2.27164	0.288856	12.7158		1.08129
hsa-miR-6867-3p	2.2673	0.0590427	2.6041		1.07922
hsa-miR-6747-5p	1.96295	0.169719	8.64611		0.934359
hsa-miR-1273h-5p	1.58271	0.128874	8.14266		0.753363
hsa-miR-6742-5p	1.70498	0.059703	3.50167		0.811566
hsa-miR-8081	2.67655	0.139821	5.22392		1.27403
hsa-miR-6811-5p	2.32927	0.0663164	2.84709		1.10872
hsa-miR-8084	2.64223	0.349636	13.2326		1.25769
hsa-miR-510-3p	2.02336	0.129917	6.42086		0.963114
hsa-miR-500b-3p	1.89321	0.211887	11.1919		0.901162
hsa-miR-8066	2.10226	0.0850766	4.04692		1.00067
hsa-miR-301b-5p	2.23732	0.0942306	4.21175		1.06496
hsa-miR-6871-3p	2.85174	0.387774	13.5978		1.35742
hsa-miR-6799-5p	2.79113	0.233102	8.35152		1.32857
hsa-miR-6750-5p	2.94663	0.0969766	3.29111		1.40258
hsa-miR-8057	1.66172	0.157764	9.49398		0.790974
hsa-miR-548ba	1.80116	0.0822662	4.5674		0.857345
hsa-miR-6754-5p	1.84374	0.207312	11.2441		0.877613
hsa-miR-6888-5p	2.08985	0.28641	13.7048		0.994759
hsa-miR-6893-3p	2.11462	0.172902	8.17651		1.00655
hsa-miR-6760-3p	2.18392	0.31291	14.3279		1.03954
hsa-miR-519d-5p	2.21544	0.0736896	3.32618		1.05454
hsa-miR-6801-3p	2.29523	0.064807	2.82355		1.09252
hsa-miR-134-3p	2.20744	0.119292	5.4041		1.05073
hsa-miR-6758-3p	2.37844	0.165128	6.94268		1.13213
hsa-miR-6789-3p	2.62539	0.364985	13.9022		1.24967
hsa-miR-605-3p	3.28151	0.0734765	2.23911		1.56199
hsa-miR-8056	2.34218	0.27295	11.6537		1.11487
hsa-miR-6763-3p	2.56978	0.153185	5.96101		1.22321
hsa-miR-3192-3p	2.3261	0.0763495	3.2823		1.10721
hsa-miR-6756-5p	2.12283	0.186899	8.80424		1.01046
hsa-miR-6763-5p	1.92905	0.173791	9.00912		0.918221
hsa-miR-203a-5p	2.08482	0.127146	6.09866		0.992366
hsa-miR-887-5p	1.82923	0.177404	9.69829		0.870708
hsa-miR-6836-3p	2.25862	0.281106	12.4459		1.0751
hsa-miR-7849-3p	2.2144	0.180184	8.1369		1.05405
hsa-miR-6739-3p	2.01468	0.103118	5.11831		0.95898
hsa-miR-1288-5p	1.9743	0.0987809	5.00333		0.939761
hsa-miR-8485	2.08943	0.0579611	2.77402		0.99456
hsa-miR-619-5p	2.21014	0.111184	5.03064		1.05202
hsa-miR-6858-3p	2.3899	0.341884	14.3053		1.13759
hsa-miR-128-2-5p	3.22292	0.33096	10.269		1.5341
hsa-miR-6822-5p	2.45232	0.332677	13.5658		1.1673
hsa-miR-8079	2.95206	0.0811116	2.74762		1.40517
hsa-miR-6741-5p	1.59828	0.215035	13.4542		0.760774
hsa-miR-513b-3p	2.10268	0.216904	10.3156		1.00087
hsa-miR-6798-5p	1.66729	0.0633479	3.79945		0.793624
hsa-miR-9500	2.36847	0.180164	7.60678		1.12738
hsa-miR-6852-5p	2.96794	0.138799	4.67661		1.41273
hsa-miR-6847-5p	2.46148	0.282776	11.488		1.17166
hsa-miR-7113-3p	2.14377	0.0329674	1.53782		1.02042
hsa-miR-6837-3p	2.15982	0.0664097	3.07478		1.02807
hsa-miR-6814-3p	2.13883	0.258032	12.0642		1.01808
hsa-miR-8052	2.48498	0.186021	7.48584		1.18284
hsa-miR-7515	1.95791	0.172557	8.8133		0.931958
hsa-miR-7151-3p	2.42172	0.0339078	1.40015		1.15273
hsa-miR-7106-3p	3.05635	0.246252	8.05706		1.45481
hsa-miR-6826-3p	3.20314	0.322734	10.0755		1.52468
hsa-miR-7158-3p	2.08223	0.206904	9.93665		0.991134
hsa-miR-6769a-5p	1.70646	0.0845838	4.95669		0.812267
hsa-miR-7109-5p	1.75842	0.0884196	5.02837		0.837
hsa-miR-6740-5p	2.11771	0.211331	9.97921		1.00802
hsa-miR-8055	2.92247	0.140083	4.79331		1.39108
hsa-miR-6874-5p	1.85642	0.126875	6.83435		0.883651
hsa-miR-6769a-3p	2.09297	0.158796	7.58712		0.996245
hsa-miR-548bb-3p	1.95664	0.174423	8.91443		0.931352
hsa-miR-6840-3p	2.50353	0.356969	14.2586		1.19167
hsa-miR-6768-5p	1.79323	0.07104	3.96156		0.853573
hsa-miR-1180-5p	1.99643	0.0951092	4.76395		0.950295
hsa-miR-6746-3p	1.90202	0.102065	5.36612		0.905354
hsa-miR-6760-5p	1.55768	0.230015	14.7665		0.741449
hsa-miR-6807-5p	1.96891	0.28366	14.407		0.937193
hsa-miR-6848-3p	1.60721	0.0639507	3.97898		0.765027
hsa-miR-6757-3p	1.25411	0.116715	9.30656	1.55604	0.805966
hsa-miR-1266-3p	1.47954	0.11743	7.93691		0.95084
hsa-miR-383-3p	1.40001	0.0982501	7.01781		0.899728
hsa-miR-3653-5p	1.64741	0.133931	8.12977		1.05872
hsa-miR-6751-3p	1.58212	0.219617	13.8812		1.01676
hsa-miR-6726-5p	1.43092	0.206732	14.4475		0.91959
hsa-miR-6855-3p	1.48405	0.179552	12.0987		0.953739
hsa-miR-6798-3p	1.84504	0.112339	6.0887		1.18573
hsa-miR-1537-5p	1.01556	0.00910558	0.896609		0.652656
hsa-miR-6792-3p	1.05277	0.0517364	4.91433		0.676569
hsa-miR-1273h-3p	1.12712	0.0673721	5.97737		0.724352
hsa-miR-152-5p	1.56908	0.0475433	3.03001		1.00838
hsa-miR-6803-5p	1.64769	0.145041	8.80265		1.0589
hsa-miR-6516-3p	1.94658	0.270167	13.8791		1.25099
hsa-miR-942-3p	1.77732	0.170664	9.60231		1.14221
hsa-miR-6735-5p	1.25607	0.158732	12.6372		0.807224
hsa-miR-6858-5p	1.34311	0.0353409	2.63129		0.863157
hsa-miR-6874-3p	1.21151	0.0728828	6.01589		0.778584
hsa-miR-487a-5p	1.17038	0.149749	12.7949		0.752157
hsa-miR-6884-3p	1.42643	0.0446401	3.12949		0.916708
hsa-miR-6743-5p	1.65401	0.0477385	2.88622		1.06297
hsa-miR-1-5p	1.58336	0.209467	13.2293		1.01756
hsa-miR-8088	2.1283	0.0473173	2.22324		1.36777
hsa-miR-4485-5p	2.48563	0.163572	6.5807		1.59741
hsa-miR-378a-3p	1.8055	0.145111	8.03717		1.16032
hsa-miR-6781-5p	1.4153	0.207706	14.6757		0.909553
hsa-miR-6884-5p	2.25272	0.122581	5.44146		1.44773
hsa-miR-6876-3p	1.51292	0.218107	14.4163		0.97229
hsa-miR-6749-3p	1.37728	0.0325678	2.36464		0.88512
hsa-miR-7974	1.13966	0.0266459	2.33806		0.732411
hsa-miR-7156-3p	1.33873	0.140986	10.5313		0.860344
hsa-miR-656-5p	1.23044	0.0663372	5.39135		0.790751
hsa-miR-6736-5p	1.16201	0.00995045	0.856312		0.746777
hsa-miR-7975	2.21628	0.14052	6.34038		1.42431
hsa-miR-8054	2.15825	0.131786	6.10616		1.38702
hsa-miR-1910-3p	2.17413	0.11279	5.18785		1.39722
hsa-miR-548e-5p	2.39793	0.185235	7.72479		1.54105
hsa-miR-6784-5p	2.32162	0.157742	6.79446		1.49201
hsa-miR-6753-5p	1.87941	0.0890969	4.74068		1.20782
hsa-miR-7158-5p	1.91926	0.0483719	2.52034		1.23343
hsa-miR-7846-3p	3.42545	0.45452	13.2689		2.20139
hsa-miR-489-5p	1.37586	0.179488	13.0455		0.884209
hsa-miR-6879-5p	1.30414	0.067031	5.13986		0.838117
hsa-miR-6765-5p	1.23413	0.119397	9.67458		0.793127
hsa-miR-1298-3p	1.17207	0.0206603	1.76272		0.753239
hsa-miR-6838-3p	1.89906	0.104004	5.47662		1.22045
hsa-miR-6880-3p	1.01106	0.13723	13.5728		0.649767
hsa-miR-6785-3p	1.69973	0.110209	6.48394		1.09234
hsa-miR-520f-5p	2.08671	0.176867	8.47586		1.34104
hsa-miR-6827-3p	1.87285	0.264345	14.1145		1.2036
hsa-miR-6804-3p	1.95109	0.204373	10.4748		1.25388
hsa-miR-6868-5p	2.19897	0.32521	14.7892		1.41319
hsa-miR-655-5p	1.74396	0.193445	11.0923		1.12077
hsa-miR-585-5p	1.34446	0.111559	8.29767		0.864028
hsa-miR-6828-5p	1.55251	0.086596	5.57781		0.997733
hsa-miR-6878-5p	1.104	0.0584315	5.29272		0.709492
hsa-miR-8058	1.16593	0.134054	11.4976		0.749292
hsa-let-7c-3p	1.74645	0.148708	8.51488		1.12237
hsa-miR-6843-3p	1.53931	0.0881432	5.72613		0.989252
hsa-miR-7843-5p	1.73331	0.141539	8.16585		1.11392
hsa-miR-6771-3p	1.54018	0.116189	7.54388		0.989807
hsa-miR-6825-3p	1.50638	0.0820059	5.44391		0.968086
hsa-miR-7153-3p	1.97096	0.154488	7.83824		1.26665
hsa-miR-6876-5p	2.55543	0.295937	11.5807		1.64226
hsa-miR-8078	1.24511	0.104462	8.38977		0.800178
hsa-miR-6834-5p	1.26691	0.110141	8.69372		0.814188
hsa-miR-6871-5p	1.29089	0.16631	12.8834		0.829598
hsa-miR-6808-3p	1.20605	0.115075	9.54145		0.775081
hsa-miR-580-5p	1.3622	0.0224709	1.64961	1.92145	0.708942
hsa-miR-6834-3p	1.11453	0.0370727	3.3263		0.580049
hsa-miR-6787-3p	1.76346	0.0315396	1.7885		0.917779
hsa-miR-6754-3p	1.33268	0.0881876	6.61729		0.693583
hsa-miR-7112-3p	1.88139	0.0896038	4.76262		0.979155
hsa-miR-6861-3p	1.77178	0.0662088	3.73685		0.922107
hsa-miR-6825-5p	1.81905	0.0651883	3.58365		0.946706
hsa-miR-7977	1.69868	0.216622	12.7523		0.884065
hsa-miR-6737-5p	2.24257	0.321366	14.3303		1.16712
hsa-miR-6882-5p	1.39801	0.0535222	3.82846		0.727582
hsa-miR-8063	1.52235	0.106864	7.01965		0.792293
hsa-miR-6892-3p	1.94958	0.162701	8.34544		1.01464
hsa-miR-6806-5p	2.26148	0.244644	10.8179		1.17696
hsa-miR-6859-5p	2.29093	0.121788	5.31607		1.19229
hsa-miR-6856-3p	1.80267	0.0834109	4.62708		0.938183
hsa-miR-7853-5p	1.42002	0.1534	10.8026		0.739039
hsa-miR-7110-3p	2.18863	0.324947	14.847		1.13906
hsa-miR-7706	1.97781	0.194319	9.82499		1.02933
hsa-miR-5189-3p	1.87214	0.162196	8.66362		0.974341
hsa-miR-6809-5p	1.86736	0.161079	8.62604		0.971848
hsa-miR-6870-5p	2.09936	0.197198	9.39324		1.0926
hsa-miR-6879-3p	2.01446	0.207106	10.281		1.04841
hsa-miR-6783-3p	2.40898	0.192913	8.0081		1.25373
hsa-miR-6839-3p	2.73763	0.177104	6.46925		1.42478
hsa-miR-133a-5p	2.39253	0.093728	3.91753		1.24517
hsa-miR-7851-3p	1.73266	0.225691	13.0256		0.901749
hsa-miR-95-5p	1.77694	0.213984	12.0423		0.924792
hsa-miR-5088-3p	2.26727	0.232824	10.2689		1.17998
hsa-miR-5699-5p	2.14805	0.183653	8.54978		1.11793
hsa-miR-7155-3p	2.02163	0.292298	14.4585		1.05214
hsa-miR-6852-3p	2.6545	0.108582	4.0905		1.38151
hsa-miR-6868-3p	2.36881	0.111643	4.71304		1.23282
hsa-miR-7855-5p	3.69674	0.21413	5.7924		1.92394
hsa-miR-8071	1.6996	0.109079	6.41796		0.884539
hsa-miR-433-5p	1.67807	0.127795	7.61555		0.873339
hsa-miR-6826-5p	1.83303	0.193883	10.5772		0.953985
hsa-miR-6780b-3p	2.678	0.097154	3.62786		1.39374
hsa-miR-6728-3p	2.52958	0.0902107	3.56623		1.3165
hsa-miR-6806-3p	1.86037	0.0716444	3.85108		0.968213
hsa-miR-7976	2.44381	0.175603	7.18564		1.27186
hsa-miR-6895-3p	1.61698	0.171336	10.5961		0.841541
hsa-miR-6788-3p	2.33022	0.300401	12.8915		1.21274
hsa-miR-6818-3p	2.3673	0.144643	6.11005		1.23204
hsa-miR-6770-3p	2.24852	0.0220334	0.979908		1.17022
hsa-miR-6863	1.68756	0.12881	7.63289		0.878277
hsa-miR-6765-3p	2.06314	0.216456	10.4916		1.07374
hsa-miR6761-3p	1.88116	0.154156	8.19473		0.979034
hsa-miR-6824-3p	2.04893	0.104601	5.10513		1.06635
hsa-miR-7114-3p	2.07588	0.106244	5.11801		1.08037
hsa-miR-6799-3p	2.23612	0.0835355	3.73574		1.16377
hsa-miR-6848-5p	2.18682	0.289148	13.2223		1.13811
hsa-miR-6740-3p	1.8717	0.0290929	1.55435		0.974111
hsa-miR-6873-3p	1.96767	0.173327	8.80873		1.02406
hsa-miR-6796-5p	1.946	0.224285	11.5254		1.01278
hsa-miR-6862-5p	1.89686	0.104634	5.51618		0.987204
hsa-miR-6841-5p	1.78664	0.152483	8.53465		0.929839
hsa-miR-6749-5p	1.69832	0.141219	8.3152		0.883874
hsa-miR-6823-3p	1.62511	0.0888035	5.46444		0.845776
hsa-miR-1199-3p	1.92678	0.245514	12.7422		1.00278
hsa-miR-6827-5p	1.91857	0.0493535	2.57241		0.998501
hsa-miR-6801-5p	1.90605	0.277944	14.5822		0.991988
hsa-miR-8068	1.75871	0.119563	6.79831		0.915307
hsa-miR-6842-3p	2.29786	0.0349018	1.51889		1.1959
hsa-miR-6516-5p	2.0267	0.089106	4.39661		1.05478

## Sheet: minus >15%
Mir	Mean	SD	error %	norm	av	sd	z-score
hsa-miR-548ar-3p	4.41704	0.0153544	0.347618	0.83781	1.03705	0.236181	-0.843589
hsa-miR-4782-3p	4.17097	0.0205871	0.493581	1.23813			0.851366									PLATE1
hsa-miR-4675	1.88587	0.00942769	0.499911	0.995877			-0.174323									PLATE2
hsa-miR-3145-3p	1.679	0.0124077	0.738995	0.886632			-0.636872									PLATE3
hsa-miR-4758-5p	4.79478	0.0368625	0.768804	1.4233			1.6354									PLATE4
hsa-miR-514a-3p	2.57623	0.0220445	0.855687	0.967374			-0.295005									PLATE5
hsa-miR-6736-5p	1.16201	0.00995045	0.856312	0.746777			-1.22902									PLATE6
hsa-miR-1537-5p	1.01556	0.00910558	0.896609	0.652656			-1.62754									PLATE7
hsa-miR-4519	1.93573	0.0173995	0.898858	1.04719			0.0429322									PLATE8
hsa-miR-548ah-5p	1.4133	0.0131642	0.931453	0.817825			-0.928202									PLATE9
hsa-miR-5189-5p	1.7643	0.0168016	0.952309	0.954448			-0.349735									PLATE10
hsa-miR-4686	2.75666	0.026261	0.952636	1.49129			1.92329									PLATE11
hsa-miR-6770-3p	2.24852	0.0220334	0.979908	1.17022			0.563865									PLATE12
hsa-miR-4522	1.59755	0.0173801	1.08792	0.924446			-0.476767									PLATE13
hsa-miR-196a-3p	2.36065	0.0279274	1.18304	1.12424			0.369192									PLATE14
hsa-miR-5197-3p	1.80184	0.0220277	1.22251	1.04266			0.0237556									PLATE15
hsa-let-7i-5p	1.52439	0.0197086	1.29288	0.693255			-1.45564									PLATE16
hsa-miR-4791	5.34217	0.0696317	1.30344	1.01328			-0.100619									PLATE17
hsa-miR-7151-3p	2.42172	0.0339078	1.40015	1.15273			0.489793									PLATE18
hsa-miR-4664-5p	2.44086	0.0349213	1.4307	1.32045			1.19993									PLATE19
hsa-miR-618	2.19082	0.0322849	1.47364	1.04336			0.0267408									PLATE20
hsa-miR-921	4.08186	0.0606718	1.48638	1.39761			1.52664									PLATE21
hsa-miR-4737	3.92606	0.0592342	1.50874	1.16542			0.54355									PLATE22
hsa-miR-6842-3p	2.29786	0.0349018	1.51889	1.1959			0.672582									PLATE23
hsa-miR-7113-3p	2.14377	0.0329674	1.53782	1.02042			-0.0703873									PLATE24
hsa-miR-6740-3p	1.8717	0.0290929	1.55435	0.974111			-0.266481
hsa-miR-302e	2.58063	0.0411269	1.59367	1.13724			0.424199
hsa-miR-4458	1.36774	0.0224077	1.63831	0.791459			-1.03984
hsa-miR-107	2.38903	0.0393322	1.64637	0.897081			-0.592629
hsa-miR-580-5p	1.3622	0.0224709	1.64961	0.708942			-1.38922
hsa-miR-4693-5p	2.55444	0.0422295	1.65318	1.38189			1.46009
hsa-miR-4742-5p	4.79464	0.0796334	1.66088	0.909432			-0.540335
hsa-miR-513c-3p	1.79714	0.0302242	1.6818	0.94902			-0.372718
hsa-miR-1298-3p	1.17207	0.0206603	1.76272	0.753239			-1.20166
hsa-miR-6787-3p	1.76346	0.0315396	1.7885	0.917779			-0.504995
hsa-miR-548ao-5p	1.56687	0.0280443	1.78983	0.82742			-0.887577
hsa-miR-378d	1.54833	0.0283269	1.82951	0.837612			-0.844424
hsa-miR-4480	2.05011	0.0391973	1.91196	1.08261			0.192891
hsa-miR-519b-3p	3.2681	0.0630408	1.92898	1.37715			1.43999
hsa-miR-181a-5p	2.51041	0.0490013	1.95192	0.942659			-0.39965
hsa-miR-4513	1.54436	0.031173	2.01851	0.893665			-0.607096
hsa-miR-4527	1.95223	0.040169	2.05759	1.05611			0.0807236
hsa-miR-4677-3p	1.95893	0.0414102	2.11392	1.05974			0.0960651
hsa-miR-548av-5p	5.47701	0.115875	2.11565	1.03886			0.0076776
hsa-miR-374a-5p	2.06268	0.0439099	2.12878	0.938056			-0.419139
hsa-miR-642b-5p	1.50978	0.0321812	2.13151	0.873655			-0.691816
hsa-miR-1250-5p	3.95684	0.0867248	2.19177	1.35481			1.34541
hsa-miR-8088	2.1283	0.0473173	2.22324	1.36777			1.40029
hsa-miR-605-3p	3.28151	0.0734765	2.23911	1.56199			2.22262
hsa-miR-136-3p	2.62205	0.0605852	2.31061	1.24873			0.896276
hsa-miR-7974	1.13966	0.0266459	2.33806	0.732411			-1.28985
hsa-miR-6749-3p	1.37728	0.0325678	2.36464	0.88512			-0.643274
hsa-miR-1825	2.62374	0.0625689	2.38472	0.89836			-0.587217
hsa-miR-4680-3p	4.45658	0.107442	2.41085	0.845309			-0.811836
hsa-miR-4423-5p	1.52176	0.0370579	2.4352	0.823236			-0.905292
hsa-miR-3138	1.43178	0.0352926	2.46494	0.756084			-1.18962
hsa-miR-1269b	1.31444	0.032714	2.48882	0.760617			-1.17043
hsa-miR-7158-5p	1.91926	0.0483719	2.52034	1.23343			0.831469
hsa-miR-323a-5p	1.94897	0.0496522	2.54761	0.928185			-0.460934
hsa-miR-548ac	1.85024	0.0472066	2.55137	1.00094			-0.152884
hsa-miR-6827-5p	1.91857	0.0493535	2.57241	0.998501			-0.163212
hsa-miR-499a-5p	2.59715	0.0669828	2.57909	1.18112			0.609992
hsa-miR-485-5p	1.60441	0.0414649	2.58444	0.729643			-1.30157
hsa-miR-425-3p	2.50972	0.0649562	2.58819	1.05757			0.0868983
hsa-miR-6867-3p	2.2673	0.0590427	2.6041	1.07922			0.178575
hsa-miR-6858-5p	1.34311	0.0353409	2.63129	0.863157			-0.736265
hsa-miR-4695-3p	6.46336	0.171559	2.65433	1.22595			0.799816
hsa-miR-4670-3p	1.96309	0.0528954	2.6945	1.13597			0.418816
hsa-miR-5197-5p	1.0804	0.0295172	2.73206	0.625186			-1.74385
hsa-miR-8079	2.95206	0.0811116	2.74762	1.40517			1.55865
hsa-miR-548ag	1.57893	0.0437113	2.76841	0.854169			-0.774323
hsa-miR-8485	2.08943	0.0579611	2.77402	0.99456			-0.179899
hsa-miR-3940-5p	1.99417	0.0559703	2.80669	1.0788			0.176786
hsa-miR-6801-3p	2.29523	0.064807	2.82355	1.09252			0.234877
hsa-miR-521	2.35277	0.0668186	2.84	0.883465			-0.650281
hsa-miR-6811-5p	2.32927	0.0663164	2.84709	1.10872			0.303479
hsa-miR-6743-5p	1.65401	0.0477385	2.88622	1.06297			0.109734
hsa-miR-3651	2.833	0.0821538	2.89988	0.970009			-0.283848
hsa-miR-4301	2.19026	0.0649905	2.96725	1.15662			0.506265
hsa-miR-381-3p	1.66177	0.0494683	2.97684	0.755733			-1.19111
hsa-miR-18a-5p	2.67507	0.0796746	2.97841	1.00449			-0.137853
hsa-miR-3944-5p	2.18845	0.0652459	2.98137	1.26638			0.970988
hsa-miR-4742-3p	4.60402	0.138518	3.00862	0.873276			-0.693421
hsa-miR-152-5p	1.56908	0.0475433	3.03001	1.00838			-0.121368
hsa-miR-613	2.53799	0.0776441	3.05928	1.11844			0.344633
hsa-miR-6837-3p	2.15982	0.0664097	3.07478	1.02807			-0.0380354
hsa-miR-4699-3p	1.92924	0.0596505	3.09191	1.04368			0.0280655
hsa-miR-6884-3p	1.42643	0.0446401	3.12949	0.916708			-0.509528
hsa-miR-599	1.56628	0.0493371	3.14995	0.745933			-1.2326
hsa-miR-1234-5p	3.14614	0.0996228	3.16651	1.66139			2.64349
hsa-miR-556-5p	1.30532	0.0414373	3.17449	0.593627			-1.87747
hsa-miR-371a-3p	2.72501	0.0878172	3.22264	1.14829			0.471021
hsa-miR-4688	2.05277	0.0661776	3.22382	1.18786			0.638551
hsa-miR-4717-5p	4.65381	0.15005	3.22423	0.88272			-0.653435
hsa-miR-518a-5p	2.25136	0.0727422	3.23104	1.02386			-0.0558409
hsa-miR-3691-3p	1.19149	0.0385272	3.23353	0.689472			-1.47166
hsa-miR-5589-3p	5.02261	0.16476	3.28036	1.49093			1.92175
hsa-miR-3192-3p	2.3261	0.0763495	3.2823	1.10721			0.297086
hsa-miR-4482-3p	2.54682	0.083735	3.28783	1.37777			1.44264
hsa-miR-6750-5p	2.94663	0.0969766	3.29111	1.40258			1.54769
hsa-miR-4514	1.45486	0.047884	3.2913	0.841876			-0.826372
hsa-miR-376b-3p	2.13443	0.0703299	3.29501	0.899432			-0.582678
hsa-miR-1914-3p	3.86019	0.128074	3.31781	1.32171			1.20529
hsa-miR-519d-5p	2.21544	0.0736896	3.32618	1.05454			0.0740647
hsa-miR-6834-3p	1.11453	0.0370727	3.3263	0.580049			-1.93496
hsa-miR-423-3p	2.67063	0.0894732	3.35027	1.00282			-0.144915
hsa-miR-2682-5p	1.68236	0.0565434	3.36096	0.97352			-0.268983
hsa-miR-548h-3p	2.32671	0.0791071	3.39995	1.22867			0.811352
hsa-miR-573	2.76262	0.0940436	3.40414	1.31568			1.17974
hsa-miR-219b-3p	1.93031	0.0663191	3.43567	1.04425			0.0305075
hsa-miR-4659a-5p	1.6151	0.0555799	3.44127	0.873731			-0.691494
hsa-miR-4529-3p	1.40745	0.0487164	3.46133	0.814437			-0.942551
hsa-miR-6742-5p	1.70498	0.059703	3.50167	0.811566			-0.954706
hsa-miR-2682-3p	1.85715	0.0650584	3.50314	1.07466			0.159254
hsa-miR-4448	1.2077	0.0424698	3.51659	0.653337			-1.62465
hsa-miR-4431	2.21235	0.0778914	3.52076	1.19683			0.676525
hsa-let-7b-5p	2.7649	0.0975671	3.52877	1.03822			0.00496665
hsa-miR-6728-3p	2.52958	0.0902107	3.56623	1.3165			1.18319
hsa-miR-621	2.05562	0.0733852	3.56998	0.978975			-0.245886
hsa-miR-219a-5p	2.9977	0.10705	3.57108	1.12564			0.375079
hsa-miR-6825-5p	1.81905	0.0651883	3.58365	0.946706			-0.382514
hsa-miR-6780b-3p	2.678	0.097154	3.62786	1.39374			1.51024
hsa-miR-133a-3p	2.1177	0.0770745	3.63953	0.963078			-0.313197
hsa-miR-4539	2.04895	0.0749567	3.6583	1.08199			0.190302
hsa-miR-3173-3p	2.35845	0.0864982	3.66759	1.24543			0.882303
hsa-miR-4453	2.19936	0.0813122	3.69708	1.16142			0.526608
hsa-miR-593-3p	2.12464	0.0786599	3.70227	0.93629			-0.42662
hsa-miR-4451	1.38612	0.0516471	3.72601	0.802098			-0.994793
hsa-miR-6799-3p	2.23612	0.0835355	3.73574	1.16377			0.536527
hsa-miR-6861-3p	1.77178	0.0662088	3.73685	0.922107			-0.48667
hsa-miR-4483	2.31039	0.0864377	3.74126	1.24987			0.901091
hsa-miR-6798-5p	1.66729	0.0633479	3.79945	0.793624			-1.03067
hsa-miR-5681a	6.66368	0.253239	3.80029	1.26394			0.960686
hsa-miR-7109-3p	1.87742	0.0714375	3.80509	0.893644			-0.607183
hsa-miR-4661-5p	1.1625	0.0442792	3.80897	0.672695			-1.54269
hsa-miR-6882-5p	1.39801	0.0535222	3.82846	0.727582			-1.3103
hsa-miR-6806-3p	1.86037	0.0716444	3.85108	0.968213			-0.291452
hsa-miR-1-3p	1.47233	0.0567856	3.85684	0.669579			-1.55588
hsa-miR-5190	2.57119	0.0992236	3.85906	0.76324			-1.15932
hsa-miR-4449	1.87533	0.0724684	3.8643	1.01451			-0.0954176
hsa-miR-627-5p	1.54942	0.0598886	3.86522	0.686421			-1.48457
hsa-miR-133a-5p	2.39253	0.093728	3.91753	1.24517			0.881191
hsa-miR-324-5p	2.8918	0.113466	3.92373	1.08587			0.206712
hsa-miR-195-5p	2.22337	0.0874487	3.93316	0.93691			-0.423994
hsa-miR-331-5p	1.9141	0.0754225	3.94037	0.843507			-0.819467
hsa-miR-4650-3p	1.70749	0.0672962	3.94124	0.901679			-0.573162
hsa-miR-329-3p	2.34533	0.0925673	3.94688	1.06659			0.125098
hsa-miR-6768-5p	1.79323	0.07104	3.96156	0.853573			-0.776845
hsa-miR-205-5p	3.34231	0.13252	3.96492	1.25504			0.922978
hsa-miR-6816-3p	2.63701	0.104602	3.96669	1.25521			0.923701
hsa-miR-6848-3p	1.60721	0.0639507	3.97898	0.765027			-1.15175
hsa-miR-4681	1.80162	0.0718109	3.98591	1.04253			0.0232132
hsa-miR-1291	3.27131	0.130501	3.98925	1.12008			0.351572
hsa-miR-4724-3p	4.12342	0.16542	4.01171	1.22401			0.7916
hsa-miR-33b-5p	2.3306	0.0940294	4.03457	1.02705			-0.0423367
hsa-miR-5588-3p	4.7283	0.19088	4.03697	0.896849			-0.593611
hsa-miR-4479	2.05493	0.0829588	4.03706	1.18911			0.64384
hsa-miR-8066	2.10226	0.0850766	4.04692	1.00067			-0.154046
hsa-miR-4477a	1.76176	0.0713195	4.04819	0.930339			-0.451816
hsa-miR-545-5p	2.12427	0.0860776	4.0521	0.936128			-0.427305
hsa-miR-4662a-3p	1.5065	0.0611798	4.06105	0.871756			-0.69986
hsa-miR-4664-3p	1.84252	0.0749029	4.06523	0.996765			-0.170565
hsa-miR-3688-5p	1.3008	0.0529121	4.06766	0.752724			-1.20385
hsa-miR-4511	1.63499	0.0665462	4.07014	0.884491			-0.645939
hsa-miR-6852-3p	2.6545	0.108582	4.0905	1.38151			1.45846
hsa-miR-301a-3p	2.70955	0.111952	4.13175	1.14178			0.443448
hsa-miR-496	1.84788	0.0763534	4.13194	0.778682			-1.09394
hsa-miR-4474-3p	1.32308	0.0549109	4.15023	0.765618			-1.14925
hsa-miR-369-3p	2.43501	0.101663	4.17503	0.914348			-0.519519
hsa-miR-625-3p	1.99946	0.0838271	4.19248	0.95223			-0.359126
hsa-miR-4512	1.91742	0.0804948	4.19807	1.10954			0.306935
hsa-miR-301b-5p	2.23732	0.0942306	4.21175	1.06496			0.118169
hsa-miR-423-5p	1.78004	0.0751167	4.21994	0.809519			-0.963373
hsa-miR-3591-3p	5.16124	0.218195	4.22757	1.53208			2.09598
hsa-miR-302d-3p	4.16052	0.176066	4.23183	1.56228			2.22384
hsa-miR-99a-3p	2.5724	0.108876	4.23247	1.22509			0.796175
hsa-miR-524-3p	3.61809	0.154701	4.27578	1.64541			2.57585
hsa-miR-5188	2.4318	0.104303	4.28911	0.721863			-1.33451
hsa-miR-5006-5p	5.32375	0.228406	4.29032	1.00979			-0.11541
hsa-miR-30c-2-3p	2.9542	0.12706	4.30101	1.30186			1.12123
hsa-miR-4459	1.30011	0.0561152	4.31618	0.752328			-1.20552
hsa-miR-4659a-3p	1.65803	0.0726624	4.38246	0.896956			-0.593162
hsa-miR-6516-5p	2.0267	0.089106	4.39661	1.05478			0.0750647
hsa-miR-4456	1.55404	0.0683336	4.39715	0.840703			-0.831339
hsa-miR-5007-3p	3.97897	0.176531	4.43661	0.754718			-1.1954
hsa-miR-581	2.17635	0.0965971	4.43849	1.03647			-0.00243959
hsa-miR-876-3p	2.84537	0.126309	4.4391	0.974244			-0.26592
hsa-miR-5582-3p	3.74162	0.166242	4.44303	1.11068			0.311743
hsa-miR-4292	1.51611	0.0674946	4.45184	0.800614			-1.00108
hsa-miR-3668	2.7532	0.122756	4.45866	0.942686			-0.399536
hsa-miR-604	2.33123	0.104434	4.47979	1.02733			-0.0411433
hsa-miR-4491	2.37573	0.107522	4.52583	1.28522			1.05076
hsa-miR-1303	1.81663	0.0826595	4.55015	0.800556			-1.00132
hsa-miR-96-5p	2.40628	0.109503	4.55071	0.903557			-0.565211
hsa-miR-4444	5.64172	0.257651	4.56689	1.0701			0.139955
hsa-miR-548ba	1.80116	0.0822662	4.5674	0.857345			-0.760873
hsa-miR-192-5p	2.5991	0.118926	4.57567	0.975964			-0.258638
hsa-miR-577	1.92871	0.0884371	4.5853	0.877127			-0.677116
hsa-miR-548ai	2.08731	0.0960409	4.60117	1.12919			0.39013
hsa-miR-6856-3p	1.80267	0.0834109	4.62708	0.938183			-0.418603
hsa-miR-4644	1.82711	0.0848418	4.64351	0.988424			-0.205881
hsa-miR-3918	1.73401	0.0807215	4.65521	0.915681			-0.513878
hsa-miR-6852-5p	2.96794	0.138799	4.67661	1.41273			1.59065
hsa-miR-567	2.46688	0.115368	4.6767	1.08711			0.211948
hsa-miR-6868-3p	2.36881	0.111643	4.71304	1.23282			0.828922
hsa-miR-4538	2.29964	0.10846	4.71642	1.21438			0.750811
hsa-miR-608	2.34947	0.110909	4.72058	1.04085			0.016115
hsa-miR-4774-5p	4.0633	0.191976	4.72464	0.770714			-1.12767
hsa-miR-4469	2.1635	0.102239	4.72564	1.14249			0.446425
hsa-miR-6753-5p	1.87941	0.0890969	4.74068	1.20782			0.723052
hsa-miR-7112-3p	1.88139	0.0896038	4.76262	0.979155			-0.245126
hsa-miR-1180-5p	1.99643	0.0951092	4.76395	0.950295			-0.36732
hsa-miR-3619-3p	1.76307	0.0844599	4.7905	0.93103			-0.44889
hsa-miR-6890-3p	1.93315	0.0926425	4.79231	0.920171			-0.494866
hsa-miR-8055	2.92247	0.140083	4.79331	1.39108			1.499
hsa-miR-548aj-3p	1.66787	0.0800511	4.79961	0.965133			-0.304495
hsa-miR-769-3p	1.04409	0.0506344	4.84962	0.49724			-2.28557
hsa-miR-489-3p	2.46667	0.119784	4.85612	0.926234			-0.469194
hsa-miR-199a-3p	2.32185	0.113511	4.88883	1.05592			0.0798939
hsa-miR-27b-5p	2.10958	0.103154	4.8898	0.929651			-0.454727
hsa-miR-5196-5p	2.30759	0.113274	4.90875	1.33532			1.26288
hsa-miR-4429	2.30217	0.113109	4.91312	1.21571			0.75648
hsa-miR-6792-3p	1.05277	0.0517364	4.91433	0.676569			-1.52629
hsa-miR-1277-3p	2.80779	0.138036	4.91619	0.961377			-0.320397
hsa-miR-6738-3p	2.06635	0.102311	4.95129	0.983574			-0.226415
hsa-miR-365a-3p	2.16498	0.107202	4.95161	0.912306			-0.528167
hsa-miR-6769a-5p	1.70646	0.0845838	4.95669	0.812267			-0.951739
hsa-miR-3677-5p	1.86842	0.0926892	4.96084	1.01077			-0.111258
hsa-miR-5687	3.68342	0.183301	4.97639	0.69866			-1.43276
hsa-miR-375	3.6021	0.179472	4.98244	1.35259			1.33601
hsa-miR-4501	1.9198	0.0959871	4.99986	1.03857			0.00642753
hsa-miR-6821-5p	1.7193	0.085978	5.00077	0.818379			-0.925859
hsa-miR-1288-5p	1.9743	0.0987809	5.00333	0.939761			-0.411922
hsa-miR-383-5p	2.14068	0.107559	5.02451	0.973526			-0.268958
hsa-miR-7109-5p	1.75842	0.0884196	5.02837	0.837			-0.847016
hsa-miR-619-5p	2.21014	0.111184	5.03064	1.05202			0.0633901
hsa-miR-3135b	1.65309	0.0833953	5.0448	0.872953			-0.694789
hsa-miR-3682-3p	2.31344	0.116726	5.04555	1.01949			-0.0743392
hsa-miR-499b-5p	4.1712	0.210967	5.05772	0.79118			-1.04102
hsa-miR-3922-5p	1.93442	0.0978792	5.05987	1.02152			-0.0657684
hsa-miR-4510	2.01244	0.102073	5.0721	1.08868			0.218629
hsa-miR-493-5p	2.16918	0.110312	5.08541	0.814529			-0.942159
hsa-miR-4516	2.0205	0.10286	5.0908	1.06697			0.126697
hsa-miR-367-3p	2.67175	0.13615	5.09592	1.00324			-0.143138
hsa-miR-29b-3p	3.92606	0.200216	5.09966	1.78547			3.16885
hsa-miR-6824-3p	2.04893	0.104601	5.10513	1.06635			0.124054
hsa-miR-7114-3p	2.07588	0.106244	5.11801	1.08037			0.183441
hsa-miR-6739-3p	2.01468	0.103118	5.11831	0.95898			-0.330547
hsa-miR-550b-3p	1.95587	0.100272	5.12672	1.03284			-0.0178043
hsa-miR-6879-5p	1.30414	0.067031	5.13986	0.838117			-0.842287
hsa-miR-6893-5p	1.76444	0.0909911	5.15695	0.839865			-0.834885
hsa-miR-1910-3p	2.17413	0.11279	5.18785	1.39722			1.52498
hsa-miR-200c-5p	6.63205	0.346367	5.22263	2.93811			8.0492
hsa-miR-8081	2.67655	0.139821	5.22392	1.27403			1.00338
hsa-miR-373-3p	2.15257	0.112566	5.22937	0.978936			-0.246053
hsa-miR-1587	2.0344	0.106438	5.23193	1.17723			0.593529
hsa-miR-422a	2.54977	0.133518	5.23647	0.957439			-0.337072
hsa-miR-651-5p	2.21474	0.116379	5.25474	0.975996			-0.258501
hsa-miR-626	1.30459	0.0689542	5.28552	0.577955			-1.94383
hsa-miR-6878-5p	1.104	0.0584315	5.29272	0.709492			-1.38689
hsa-miR-6859-5p	2.29093	0.121788	5.31607	1.19229			0.657317
hsa-miR-570-5p	2.07691	0.111134	5.35095	1.09676			0.252817
hsa-miR-6866-3p	2.2245	0.119146	5.35607	1.05885			0.0923268
hsa-miR-6746-3p	1.90202	0.102065	5.36612	0.905354			-0.557604
hsa-miR-3652	3.33898	0.179519	5.37647	1.14325			0.449677
hsa-miR-485-3p	1.54309	0.083137	5.38768	0.70176			-1.41963
hsa-miR-656-5p	1.23044	0.0663372	5.39135	0.790751			-1.04284
hsa-miR-5194	5.72541	0.308923	5.39564	1.08598			0.207167
hsa-miR-134-3p	2.20744	0.119292	5.4041	1.05073			0.0579312
hsa-miR-4468	1.89212	0.102935	5.44017	0.999179			-0.160342
hsa-miR-6884-5p	2.25272	0.122581	5.44146	1.44773			1.73884
hsa-miR-6825-3p	1.50638	0.0820059	5.44391	0.968086			-0.291992
hsa-miR-96-3p	2.10401	0.114746	5.4537	0.927198			-0.465114
hsa-miR-516b-5p	1.95855	0.106903	5.45827	0.890699			-0.619652
hsa-miR-6823-3p	1.62511	0.0888035	5.46444	0.845776			-0.809858
hsa-miR-6838-3p	1.89906	0.104004	5.47662	1.22045			0.77651
hsa-miR-4465	2.26338	0.124203	5.4875	1.30973			1.15456
hsa-miR-1245b-5p	6.14182	0.337656	5.49765	1.16496			0.541586
hsa-miR-4637	1.96532	0.10807	5.49882	1.13726			0.424294
hsa-miR-4485-3p	1.87492	0.103264	5.50762	1.08495			0.202808
hsa-miR-6862-5p	1.89686	0.104634	5.51618	0.987204			-0.211044
hsa-miR-218-5p	2.04482	0.112885	5.52053	0.929933			-0.453532
hsa-miR-3605-5p	2.79778	0.154617	5.52642	0.957949			-0.334914
hsa-miR-23b-3p	2.57559	0.142496	5.53253	0.967136			-0.296016
hsa-miR-5002-3p	3.92682	0.218971	5.5763	1.16565			0.544509
hsa-miR-6828-5p	1.55251	0.086596	5.57781	0.997733			-0.166463
hsa-miR-374c-3p	1.90735	0.106454	5.58124	1.10371			0.282253
hsa-miR-4699-5p	2.08102	0.116355	5.59124	1.12578			0.375707
hsa-miR-548aq-3p	4.17397	0.23356	5.59562	0.791705			-1.0388
hsa-miR-4641	4.09727	0.22935	5.59763	1.21625			0.758738
hsa-miR-4457	1.78016	0.0998607	5.60966	0.963026			-0.313416
hsa-miR-544a	1.78299	0.100327	5.62687	0.751338			-1.20971
hsa-miR-373-5p	1.62049	0.0912623	5.63178	0.736956			-1.27061
hsa-miR-4518	2.15922	0.121682	5.63547	1.16809			0.554824
hsa-miR-346	2.41721	0.136631	5.65244	1.09928			0.263509
hsa-let-7f-2-3p	2.08904	0.11847	5.67106	0.920599			-0.493054
hsa-miR-221-3p	3.4426	0.1965	5.70789	1.2927			1.08243
hsa-miR-5094	1.54036	0.0880154	5.71396	0.833299			-0.862686
hsa-miR-6843-3p	1.53931	0.0881432	5.72613	0.989252			-0.202373
hsa-miR-3682-5p	2.03882	0.116827	5.73012	1.10296			0.279059
hsa-miR-10a-3p	1.49924	0.0860292	5.7382	0.664188			-1.57871
hsa-miR-4712-5p	5.35581	0.307449	5.74048	1.01587			-0.0896602
hsa-miR-519a-3p	2.22553	0.127924	5.748	0.93782			-0.420138
hsa-miR-499b-3p	5.04818	0.290647	5.75745	0.957522			-0.33672
hsa-miR-3676-5p	1.31045	0.0757041	5.77694	0.708926			-1.38929
hsa-miR-183-5p	2.19268	0.126727	5.77957	0.923975			-0.47876
hsa-miR-7855-5p	3.69674	0.21413	5.7924	1.92394			3.75512
hsa-miR-937-3p	3.13131	0.181848	5.80742	1.07215			0.148611
hsa-miR-4307	2.12102	0.123821	5.8378	1.12005			0.351451
hsa-miR-4472	2.08239	0.122504	5.88283	1.12653			0.378853
hsa-miR-515-5p	2.28226	0.134577	5.89666	0.961725			-0.318924
hsa-miR-4482-5p	2.0415	0.120667	5.91069	1.1044			0.285185
hsa-miR-4509	1.57943	0.0935325	5.92192	0.854435			-0.773195
hsa-miR-6763-3p	2.56978	0.153185	5.96101	1.22321			0.788205
hsa-miR-514b-5p	1.66724	0.0996131	5.97473	0.880425			-0.663155
hsa-miR-5683	4.17592	0.249513	5.97504	1.23959			0.857584
hsa-miR-1273h-3p	1.12712	0.0673721	5.97737	0.724352			-1.32397
hsa-miR-2681-5p	2.47391	0.14842	5.99939	1.33833			1.27564
hsa-miR-6874-3p	1.21151	0.0728828	6.01589	0.778584			-1.09435
hsa-miR-548o-5p	1.88957	0.114185	6.04289	0.997832			-0.166048
hsa-miR-4792	4.27837	0.259839	6.07333	1.27001			0.986349
hsa-miR-4676-5p	2.00241	0.121837	6.0845	1.08326			0.195653
hsa-miR-6798-3p	1.84504	0.112339	6.0887	1.18573			0.629509
hsa-miR-203a-5p	2.08482	0.127146	6.09866	0.992366			-0.189189
hsa-miR-8054	2.15825	0.131786	6.10616	1.38702			1.48179
hsa-miR-590-5p	2.63653	0.160999	6.10646	1.25563			0.925479
hsa-miR-6818-3p	2.3673	0.144643	6.11005	1.23204			0.8256
hsa-miR-586	2.18919	0.134103	6.1257	0.995587			-0.175552
hsa-miR-151b	2.62806	0.16108	6.12922	1.38781			1.48514
hsa-miR-1343-3p	1.75749	0.108508	6.17404	1.017			-0.084901
hsa-miR-1248	3.6887	0.228909	6.20568	1.26299			0.956665
hsa-miR-4671-5p	1.69829	0.105493	6.21172	0.982739			-0.229952
hsa-miR-3908	1.60132	0.0995861	6.219	0.845614			-0.810545
hsa-miR-4463	1.60808	0.100367	6.24144	0.869934			-0.707571
hsa-miR-6873-5p	2.08376	0.131286	6.30046	0.99186			-0.19133
hsa-miR-516a-3p	2.94717	0.186372	6.32377	1.0091			-0.118343
hsa-miR-7975	2.21628	0.14052	6.34038	1.42431			1.63967
hsa-miR-5195-5p	2.59326	0.164648	6.34909	1.50062			1.96279
hsa-miR-17-5p	1.70798	0.108637	6.36057	0.776746			-1.10214
hsa-miR-324-3p	2.21182	0.140696	6.3611	0.830537			-0.87438
hsa-miR-4520-5p	1.85488	0.118153	6.36982	1.00345			-0.142254
hsa-miR-4655-5p	2.02548	0.12954	6.3955	1.17207			0.571687
hsa-miR-4685-5p	5.06106	0.323883	6.39951	0.959966			-0.326373
hsa-miR-8071	1.6996	0.109079	6.41796	0.884539			-0.645733
hsa-miR-510-3p	2.02336	0.129917	6.42086	0.963114			-0.313044
hsa-miR-3678-5p	2.74833	0.176811	6.43341	0.941018			-0.406601
hsa-miR-16-1-3p	1.68511	0.108512	6.43949	0.746532			-1.23006
hsa-miR-519c-5p	2.07535	0.133665	6.44062	0.943814			-0.394759
hsa-miR-4460	1.05632	0.068046	6.44179	0.611254			-1.80283
hsa-miR-378d	2.30373	0.148899	6.4634	1.21654			0.759957
hsa-miR-6839-3p	2.73763	0.177104	6.46925	1.42478			1.64165
hsa-miR-4750-5p	6.32054	0.409663	6.48146	1.19886			0.68511
hsa-miR-1914-5p	3.67703	0.238375	6.48281	1.259			0.939757
hsa-miR-6785-3p	1.69973	0.110209	6.48394	1.09234			0.234125
hsa-miR-5002-5p	4.72602	0.307188	6.49994	1.40289			1.54897
hsa-miR-3617-3p	2.42592	0.15794	6.5105	1.28106			1.03317
hsa-miR-4707-3p	2.25653	0.14741	6.53259	1.22073			0.777727
hsa-miR-3074-3p	2.12412	0.138921	6.54019	1.12169			0.358364
hsa-miR-4490	1.98458	0.129816	6.54123	1.07361			0.154814
hsa-miR-4455	1.40074	0.0916811	6.54518	0.757771			-1.18248
hsa-miR-5581-3p	4.8071	0.314899	6.55071	0.911794			-0.530334
hsa-miR-4421	2.37144	0.155624	6.56243	1.25229			0.911352
hsa-miR-4485-5p	2.48563	0.163572	6.5807	1.59741			2.37259
hsa-miR-6754-3p	1.33268	0.0881876	6.61729	0.693583			-1.45425
hsa-miR-4660	1.53467	0.101616	6.62136	0.830225			-0.875702
hsa-miR-449a	2.6166	0.173298	6.62304	0.982534			-0.23082
hsa-miR-4454	1.39974	0.0928695	6.63479	0.739162			-1.26127
hsa-miR-7847-3p	2.15693	0.143564	6.65594	1.02669			-0.0438562
hsa-miR-320d	2.94273	0.19643	6.67509	1.00758			-0.124776
hsa-miR-30d-5p	3.24586	0.218025	6.717	1.21882			0.76964
hsa-miR-5695	4.52122	0.304354	6.73167	0.857571			-0.759919
hsa-miR-28-3p	1.82701	0.123504	6.75991	0.805128			-0.981963
hsa-miR-4419a	2.32937	0.157712	6.77061	1.34792			1.31623
hsa-miR-342-3p	2.37332	0.160789	6.77485	0.891183			-0.617605
hsa-miR-149-3p	2.19743	0.14899	6.78017	1.04651			0.0400698
hsa-miR-4802-3p	5.32916	0.361594	6.7852	1.01082			-0.111067
hsa-miR-6784-5p	2.32162	0.157742	6.79446	1.49201			1.92633
hsa-miR-8068	1.75871	0.119563	6.79831	0.915307			-0.515463
hsa-miR-3927-3p	1.87976	0.128343	6.82764	0.99265			-0.187987
hsa-miR-6874-5p	1.85642	0.126875	6.83435	0.883651			-0.649493
hsa-miR-548aw	3.83441	0.262105	6.83561	1.13822			0.428359
hsa-miR-202-5p	1.87299	0.128047	6.83651	0.85179			-0.784393
hsa-miR-4521	1.57869	0.108153	6.85078	0.913532			-0.522976
hsa-miR-4703-5p	1.92232	0.132114	6.87265	1.11238			0.318936
hsa-miR-644a	1.97337	0.135859	6.88463	0.874236			-0.689359
hsa-miR-182-5p	2.13867	0.147404	6.8923	0.803071			-0.990674
hsa-miR-4665-3p	1.92432	0.133178	6.92076	1.11353			0.323844
hsa-miR-130a-3p	2.25853	0.156773	6.94135	1.02712			-0.0420248
hsa-miR-6758-3p	2.37844	0.165128	6.94268	1.13213			0.402577
hsa-miR-4786-5p	5.29959	0.368961	6.96207	1.57315			2.26987
hsa-miR-146b-5p	1.7326	0.120967	6.98182	0.787944			-1.05472
hsa-miR-548an	1.97322	0.137872	6.98717	1.14183			0.443635
hsa-miR-4464	1.93344	0.135543	7.01044	1.04595			0.0376824
hsa-miR-383-3p	1.40001	0.0982501	7.01781	0.899728			-0.581423
hsa-miR-8063	1.52235	0.106864	7.01965	0.792293			-1.03631
hsa-miR-103a-3p	3.48806	0.244994	7.0238	1.58628			2.32548
hsa-miR-2467-3p	5.46058	0.385489	7.05949	1.03574			-0.00552319
hsa-miR-508-3p	2.46719	0.174238	7.06219	1.12202			0.35976
hsa-miR-4418	1.78023	0.125808	7.06697	1.03015			-0.0291956
hsa-miR-4687-5p	2.83402	0.200971	7.09137	1.53314			2.10049
hsa-miR-140-5p	2.10961	0.149857	7.10355	0.888971			-0.62697
hsa-miR-3913-3p	1.68581	0.119978	7.11693	0.975515			-0.260539
hsa-miR-203b-3p	1.72004	0.122715	7.13439	0.995326			-0.176658
hsa-miR-27b-3p	2.61805	0.187089	7.14614	0.983077			-0.228519
hsa-miR-7976	2.44381	0.175603	7.18564	1.27186			0.994196
hsa-miR-520h	2.47107	0.178016	7.204	1.04129			0.0179511
hsa-miR-4666a-3p	1.70469	0.122844	7.20619	0.986443			-0.214266
hsa-miR-15a-3p	2.43332	0.175516	7.21302	1.07801			0.173411
hsa-miR-548aq-5p	6.35195	0.459848	7.23947	1.20482			0.710342
hsa-miR-31-5p	1.99717	0.144671	7.24382	0.908261			-0.545293
hsa-miR-4534	1.68383	0.122361	7.26682	0.910916			-0.534054
hsa-miR-8089	2.17927	0.158566	7.27611	1.03732			0.0011609
hsa-miR-1324	2.80497	0.204298	7.28343	0.960411			-0.32449
hsa-miR-4466	1.62076	0.118409	7.30578	0.937875			-0.419907
hsa-miR-4662b	1.63711	0.11974	7.31412	0.885639			-0.641076
hsa-miR-624-3p	1.87816	0.137789	7.33637	0.89446			-0.603729
hsa-miR-651-3p	2.01817	0.148731	7.36958	0.960643			-0.323507
hsa-miR-6870-3p	2.33917	0.172415	7.37078	1.11343			0.323422
hsa-miR-122-5p	2.16609	0.160026	7.38777	0.912772			-0.526193
hsa-miR-4478	1.42357	0.105446	7.40718	0.77012			-1.13019
hsa-miR-432-3p	2.08655	0.154801	7.419	0.879254			-0.668113
hsa-miR-4762-3p	3.86516	0.288242	7.45744	0.733131			-1.2868
hsa-miR-376a-3p	2.61089	0.195298	7.48012	0.98039			-0.239896
hsa-miR-4678	1.79845	0.134568	7.48241	1.0407			0.0154504
hsa-miR-8052	2.48498	0.186021	7.48584	1.18284			0.617287
hsa-miR-25-5p	2.66433	0.199545	7.48952	1.17412			0.580363
hsa-miR-4712-3p	4.24863	0.319449	7.51889	0.805866			-0.97884
hsa-miR-153-3p	2.61354	0.196568	7.52115	0.981385			-0.235683
hsa-miR-4445-3p	1.62507	0.122441	7.53451	0.879124			-0.66866
hsa-miR-216a-5p	2.69575	0.203296	7.54133	1.22596			0.799855
hsa-miR-6771-3p	1.54018	0.116189	7.54388	0.989807			-0.200026
hsa-miR-4647	2.60497	0.196577	7.54623	1.5074			1.99148
hsa-miR-5688	3.96305	0.299094	7.54708	0.751698			-1.20819
hsa-miR-4665-5p	1.73242	0.130795	7.54986	1.00249			-0.146344
hsa-miR-4802-5p	4.53141	0.342392	7.55597	0.859504			-0.751735
hsa-miR-3976	1.80887	0.137137	7.5814	1.04672			0.0409649
hsa-miR-4535	2.34519	0.17783	7.58273	1.2687			0.980809
hsa-miR-6769a-3p	2.09297	0.158796	7.58712	0.996245			-0.172767
hsa-miR-525-5p	2.5308	0.192143	7.59218	1.06646			0.124523
hsa-miR-4705	1.66258	0.126349	7.5996	0.877963			-0.673577
hsa-miR-9500	2.36847	0.180164	7.60678	1.12738			0.382476
hsa-miR-3974	1.76106	0.134014	7.60989	1.01906			-0.0761757
hsa-miR-4670-5p	2.06436	0.15714	7.61204	1.11678			0.337565
hsa-miR-433-5p	1.67807	0.127795	7.61555	0.873339			-0.693157
hsa-miR-6863	1.68756	0.12881	7.63289	0.878277			-0.672248
hsa-miR-4766-5p	6.41328	0.491482	7.66349	1.21645			0.759596
hsa-miR-649	2.41046	0.185051	7.67699	1.14796			0.46962
hsa-miR-4540	1.51169	0.116273	7.69157	0.817791			-0.92835
hsa-miR-5586-5p	4.80869	0.370317	7.70101	1.42743			1.65288
hsa-miR-127-3p	2.91484	0.224619	7.70604	1.3256			1.22172
hsa-miR-208b-5p	1.59533	0.122967	7.70793	0.759373			-1.17569
hsa-miR-548e-5p	2.39793	0.185235	7.72479	1.54105			2.13396
hsa-miR-4715-5p	2.50663	0.193688	7.72701	0.744077			-1.24046
hsa-miR-429	3.03781	0.23519	7.7421	1.38152			1.4585
hsa-miR-7843-3p	2.40765	0.187116	7.7717	1.14603			0.461447
hsa-miR-4706	1.95895	0.152702	7.7951	1.03447			-0.0109286
hsa-miR-5681b	3.80592	0.297106	7.80642	1.12976			0.392552
hsa-miR-7153-3p	1.97096	0.154488	7.83824	1.26665			0.972145
hsa-miR-181d-5p	1.61006	0.126712	7.87001	0.732212			-1.29069
hsa-miR-4693-3p	1.86079	0.146672	7.88223	1.07677			0.168183
hsa-miR-3153	1.88151	0.148382	7.88631	0.993575			-0.18407
hsa-miR-24-2-5p	1.74748	0.138054	7.90017	0.774164			-1.11307
hsa-miR-4533	2.06376	0.163371	7.9162	1.08982			0.223418
hsa-miR-1266-3p	1.47954	0.11743	7.93691	0.95084			-0.365012
hsa-miR-548ab	2.46771	0.195879	7.93767	1.33498			1.26145
hsa-miR-5087	1.69824	0.134905	7.94381	0.896794			-0.593845
hsa-miR-361-3p	4.01491	0.319008	7.94559	1.77867			3.14008
hsa-miR-4259	1.87292	0.149113	7.96152	0.98904			-0.203273
hsa-miR-4632-3p	5.01854	0.399871	7.96786	0.951901			-0.36052
hsa-miR-5692c	5.70238	0.455594	7.98955	1.08161			0.188668
hsa-miR-939-5p	3.05748	0.244771	8.00565	1.04687			0.041579
hsa-miR-6783-3p	2.40898	0.192913	8.0081	1.25373			0.917444
hsa-miR-765	1.89398	0.151711	8.0102	0.834641			-0.857006
hsa-miR-4481	1.91908	0.153945	8.02177	1.01342			-0.100061
hsa-miR-330-3p	3.29599	0.264676	8.03024	1.23765			0.849335
hsa-miR-378a-3p	1.8055	0.145111	8.03717	1.16032			0.521921
hsa-miR-769-5p	1.68412	0.135505	8.04599	0.802053			-0.994983
hsa-miR-7106-3p	3.05635	0.246252	8.05706	1.45481			1.76883
hsa-miR-338-3p	2.36748	0.190796	8.05905	0.888989			-0.626894
hsa-miR-770-5p	1.71385	0.138148	8.06065	0.755263			-1.19309
hsa-miR-188-5p	2.50046	0.201593	8.06222	1.13715			0.423813
hsa-miR-548s	3.06775	0.247498	8.06774	1.62			2.46823
hsa-miR-378g	1.97598	0.15943	8.06844	1.06896			0.135108
hsa-miR-4669	2.16652	0.175225	8.08785	1.17204			0.571552
hsa-miR-199b-5p	2.19794	0.177859	8.09209	0.999567			-0.1587
hsa-miR-335-3p	2.52665	0.204512	8.0942	1.2033			0.70391
hsa-miR-653-5p	2.22336	0.180669	8.12592	1.05886			0.0923512
hsa-miR-3653-5p	1.64741	0.133931	8.12977	1.05872			0.0917705
hsa-miR-7849-3p	2.2144	0.180184	8.1369	1.05405			0.0719723
hsa-miR-4526	2.31905	0.188831	8.14259	1.25456			0.92094
hsa-miR-1273h-5p	1.58271	0.128874	8.14266	0.753363			-1.20114
hsa-miR-5589-5p	4.43659	0.361405	8.14602	1.31697			1.18521
hsa-miR-7843-5p	1.73331	0.141539	8.16585	1.11392			0.325489
hsa-miR-432-5p	2.69875	0.220632	8.17536	1.01338			-0.100213
hsa-miR-6893-3p	2.11462	0.172902	8.17651	1.00655			-0.129134
hsa-miR6761-3p	1.88116	0.154156	8.19473	0.979034			-0.245639
hsa-let-7c-5p	2.7035	0.221603	8.19691	1.01516			-0.0926619
hsa-miR-576-5p	2.25268	0.185117	8.21764	0.992713			-0.187719
hsa-miR-548i	3.46558	0.285117	8.22711	1.1866			0.633207
hsa-miR-4470	2.85049	0.235061	8.24635	1.54205			2.1382
hsa-miR-424-3p	3.37631	0.279979	8.29247	1.49576			1.94222
hsa-miR-585-5p	1.34446	0.111559	8.29767	0.864028			-0.732576
hsa-miR-3960	2.29658	0.190632	8.30065	1.2424			0.869473
hsa-miR-30b-3p	1.60124	0.133085	8.31142	0.705635			-1.40322
hsa-miR-6749-5p	1.69832	0.141219	8.3152	0.883874			-0.648551
hsa-miR-4438	1.68635	0.140604	8.33773	0.91228			-0.528278
hsa-miR-24-3p	1.88032	0.156798	8.33887	0.855122			-0.770285
hsa-miR-6892-3p	1.94958	0.162701	8.34544	1.01464			-0.0948751
hsa-miR-5096	6.04464	0.504472	8.34577	1.14653			0.46354
hsa-miR-6799-5p	2.79113	0.233102	8.35152	1.32857			1.23431
hsa-miR-144-5p	2.24561	0.187644	8.35602	1.02125			-0.0669013
hsa-miR-520b	3.30005	0.276712	8.3851	1.23917			0.855782
hsa-miR-8078	1.24511	0.104462	8.38977	0.800178			-1.00292
hsa-miR-5584-3p	5.66851	0.478043	8.43331	1.07518			0.161467
hsa-miR-411-5p	2.11262	0.178797	8.46326	1.00612			-0.130947
hsa-miR-520f-5p	2.08671	0.176867	8.47586	1.34104			1.28712
hsa-miR-4761-3p	5.25329	0.446486	8.49916	0.996428			-0.171992
hsa-let-7c-3p	1.74645	0.148708	8.51488	1.12237			0.361241
hsa-miR-193b-5p	1.32337	0.112832	8.52609	0.630245			-1.72243
hsa-miR-4679	1.71283	0.146137	8.53186	0.991152			-0.194328
hsa-miR-6841-5p	1.78664	0.152483	8.53465	0.929839			-0.45393
hsa-miR-4417	1.83567	0.156738	8.53847	0.993058			-0.186259
hsa-miR-5699-5p	2.14805	0.183653	8.54978	1.11793			0.342463
hsa-miR-372-5p	1.9625	0.167935	8.55721	0.934142			-0.435713
hsa-miR-1231	3.3593	0.287635	8.56235	1.15021			0.479138
hsa-miR-488-3p	2.19169	0.188609	8.60566	1.04378			0.0284928
hsa-miR-876-5p	2.33274	0.200816	8.6086	0.79872			-1.0091
hsa-miR-4651	2.00344	0.172612	8.61578	1.05796			0.0885561
hsa-miR-6809-5p	1.86736	0.161079	8.62604	0.971848			-0.276062
hsa-miR-6747-5p	1.96295	0.169719	8.64611	0.934359			-0.434793
hsa-miR-3975	1.09752	0.0949835	8.65436	0.635095			-1.70189
hsa-miR-4748	5.12385	0.443803	8.66152	0.971875			-0.275951
hsa-miR-4684-3p	1.79351	0.155349	8.66175	0.970247			-0.282844
hsa-miR-325	2.1768	0.188573	8.66287	0.989953			-0.199407
hsa-miR-5189-3p	1.87214	0.162196	8.66362	0.974341			-0.265509
hsa-miR-4671-3p	1.64026	0.142197	8.6692	0.949155			-0.372147
hsa-miR-1207-3p	3.59613	0.311934	8.67418	1.2313			0.822464
hsa-miR-132-5p	2.41541	0.209635	8.67905	1.15032			0.479615
hsa-miR-6834-5p	1.26691	0.110141	8.69372	0.814188			-0.943604
hsa-miR-507	2.034	0.176851	8.69473	0.85711			-0.761868
hsa-miR-4640-5p	3.65107	0.317461	8.69499	1.92803			3.77247
hsa-miR-4734	4.88599	0.425072	8.6998	0.926759			-0.466971
hsa-miR-561-5p	1.60985	0.14074	8.74245	0.850117			-0.791479
hsa-miR-34a-5p	2.64955	0.231658	8.7433	1.20495			0.710901
hsa-miR-15b-5p	2.07641	0.181624	8.74703	0.944298			-0.392711
hsa-miR-125b-5p	2.18273	0.191148	8.75728	0.919783			-0.496508
hsa-miR-3194-5p	1.98889	0.174473	8.77241	1.05028			0.056008
hsa-miR-4508	1.6288	0.142901	8.77341	0.881145			-0.660104
hsa-miR-448	3.36562	0.29565	8.78442	1.5306			2.08971
hsa-let-7f-1-3p	2.44133	0.21472	8.79523	1.07585			0.16427
hsa-miR-6803-5p	1.64769	0.145041	8.80265	1.0589			0.0925369
hsa-miR-200b-3p	2.42797	0.213755	8.80387	1.02313			-0.058953
hsa-miR-6756-5p	2.12283	0.186899	8.80424	1.01046			-0.112578
hsa-miR-6873-3p	1.96767	0.173327	8.80873	1.02406			-0.0550067
hsa-miR-7515	1.95791	0.172557	8.8133	0.931958			-0.444961
hsa-miR-28-5p	2.30336	0.203257	8.8244	0.864911			-0.728841
hsa-miR-30c-5p	2.8131	0.248834	8.84553	1.05632			0.081593
hsa-miR-4524b-3p	1.07025	0.0947642	8.85443	0.317696			-3.04577
hsa-miR-4661-3p	1.0738	0.0953192	8.87683	0.621367			-1.76002
hsa-miR-193b-3p	1.99219	0.17743	8.90625	0.905998			-0.554875
hsa-miR-548bb-3p	1.95664	0.174423	8.91443	0.931352			-0.447525
hsa-let-7g-5p	1.89413	0.169193	8.93254	0.798168			-1.01143
hsa-miR-92b-3p	2.22775	0.199005	8.93303	0.981727			-0.234234
hsa-miR-520g-3p	1.98498	0.177331	8.93362	0.836454			-0.849327
hsa-miR-517a-3p	3.09791	0.277055	8.94329	1.16327			0.534412
hsa-miR-4683	1.4742	0.1319	8.9472	0.778485			-1.09477
hsa-miR-665	3.31635	0.29737	8.96679	1.13551			0.416872
hsa-miR-192-3p	2.22654	0.199807	8.97387	0.981196			-0.236482
hsa-miR-6769b-3p	2.28729	0.205366	8.97855	1.08874			0.218871
hsa-miR-5091	1.49919	0.134814	8.99246	0.811027			-0.956987
hsa-miR-6763-5p	1.92905	0.173791	9.00912	0.918221			-0.503123
hsa-miR-520e	3.74293	0.337862	9.02668	1.57724			2.28719
hsa-miR-4698	2.16753	0.196376	9.05988	1.14462			0.455442
hsa-miR-211-5p	2.40919	0.218292	9.06081	0.90465			-0.560584
hsa-miR-145-5p	2.63882	0.239495	9.07586	1.20007			0.690225
hsa-miR-4689	1.45421	0.132014	9.07804	0.8415			-0.827964
hsa-miR-4319	2.11865	0.192559	9.08876	1.1188			0.346151
hsa-miR-5008-3p	1.84344	0.167835	9.10445	0.973471			-0.269193
hsa-miR-4758-3p	4.61769	0.420534	9.10703	1.37073			1.41282
hsa-miR-4662a-5p	1.27662	0.116449	9.1217	0.738732			-1.26309
hsa-miR-5586-3p	4.20914	0.38405	9.12419	1.24945			0.899335
hsa-let-7i-3p	2.37046	0.216301	9.12487	1.04462			0.0320407
hsa-miR-517c-3p	2.24255	0.205839	9.17882	0.94499			-0.38978
hsa-miR-4769-3p	2.96653	0.272663	9.19131	0.880594			-0.662439
hsa-miR-551b-5p	1.75344	0.161205	9.19368	0.776803			-1.10189
hsa-miR-6730-5p	2.3329	0.214481	9.19374	1.11045			0.310793
hsa-miR-532-3p	2.83733	0.261007	9.19902	1.25036			0.903167
hsa-miR-548ad-3p	2.11981	0.195432	9.21931	1.14677			0.464568
hsa-miR-4532	2.10216	0.194304	9.2431	1.11009			0.309267
hsa-miR-22-3p	2.29034	0.211835	9.24908	0.965129			-0.304512
hsa-miR-4430	3.09117	0.286113	9.25583	1.67225			2.68948
hsa-miR-4652-5p	1.7985	0.166572	9.26177	0.972946			-0.271414
hsa-miR-3139	1.39867	0.129572	9.26394	0.7386			-1.26365
hsa-miR-517-5p	2.33886	0.217516	9.30006	1.06365			0.112651
hsa-miR-6757-3p	1.25411	0.116715	9.30656	0.805966			-0.978414
hsa-miR-5680	4.90347	0.456346	9.30658	1.45556			1.77201
hsa-miR-372-3p	3.16507	0.295219	9.32742	1.33373			1.25618
hsa-miR-452-3p	2.86201	0.267864	9.3593	1.07468			0.159349
hsa-miR-3529-5p	6.11195	0.572127	9.3608	1.15929			0.517596
hsa-miR-6870-5p	2.09936	0.197198	9.39324	1.0926			0.235185
hsa-miR-6811-3p	1.62043	0.152247	9.39546	0.771319			-1.12511
hsa-miR-222-3p	2.74084	0.257971	9.41212	1.02919			-0.0332917
hsa-miR-638	2.3651	0.222695	9.41587	1.12636			0.378166
hsa-miR-526a	2.74472	0.259901	9.46912	1.1566			0.506184
hsa-miR-188-3p	1.86848	0.177303	9.48917	0.889851			-0.623245
hsa-miR-8057	1.66172	0.157764	9.49398	0.790974			-1.04189
hsa-miR-4752	4.05512	0.38545	9.50528	0.769162			-1.13425
hsa-miR-4520-2-3p	4.79958	0.456541	9.51211	0.910369			-0.53637
hsa-miR-3973	1.78124	0.169502	9.51596	0.963611			-0.310939
hsa-miR-199a-5p	2.13086	0.202996	9.52647	0.969059			-0.28787
hsa-miR-890	2.82031	0.268887	9.53393	0.965664			-0.302247
hsa-miR-6808-3p	1.20605	0.115075	9.54145	0.775081			-1.10919
hsa-miR-3653-3p	2.83577	0.271068	9.55888	0.970956			-0.279839
hsa-miR-8059	1.80813	0.17309	9.57288	0.860663			-0.746824
hsa-miR-19a-3p	2.88765	0.276654	9.5806	1.08431			0.200122
hsa-miR-221-5p	2.55324	0.245062	9.59807	1.12517			0.373088
hsa-miR-20a-5p	2.69817	0.25905	9.60094	1.01316			-0.10113
hsa-miR-942-3p	1.77732	0.170664	9.60231	1.14221			0.445253
hsa-miR-891b	4.17673	0.401114	9.60354	1.4301			1.66418
hsa-miR-4524a-5p	2.48543	0.238971	9.61489	1.31249			1.16621
hsa-miR-493-3p	1.98172	0.190589	9.61737	0.835078			-0.855152
hsa-miR-494-3p	2.57056	0.247748	9.63789	1.08321			0.195461
hsa-miR-137	2.99005	0.288633	9.65312	1.12277			0.362931
hsa-miR-4735-5p	3.89812	0.376597	9.661	0.739383			-1.26033
hsa-miR-6765-5p	1.23413	0.119397	9.67458	0.793127			-1.03278
hsa-miR-371b-3p	3.06276	0.296614	9.68455	0.909159			-0.541493
hsa-miR-6865-3p	1.72116	0.166771	9.68947	0.819264			-0.922113
hsa-miR-887-5p	1.82923	0.177404	9.69829	0.870708			-0.704296
hsa-miR-5580-5p	6.94789	0.675349	9.7202	1.31785			1.18893
hsa-miR-30b-5p	2.51106	0.244225	9.72596	0.942905			-0.398611
hsa-miR-2681-3p	1.76015	0.171695	9.75454	0.952204			-0.359238
hsa-miR-3934-3p	1.8576	0.181235	9.75641	1.00492			-0.136038
hsa-miR-4790-3p	4.97339	0.485512	9.76219	0.943336			-0.396785
hsa-miR-4803	4.77379	0.46716	9.78595	0.905476			-0.557085
hsa-miR-4743-3p	4.25179	0.416092	9.78628	1.26211			0.95294
hsa-miR-382-5p	2.50341	0.245631	9.81187	1.13849			0.429487
hsa-miR-144-3p	2.2117	0.217024	9.81256	1.00583			-0.132202
hsa-miR-23b-5p	2.86645	0.281628	9.82495	1.36513			1.38911
hsa-miR-7706	1.97781	0.194319	9.82499	1.02933			-0.032676
hsa-miR-4719	2.89708	0.285364	9.85003	0.85998			-0.749718
hsa-miR-223-5p	2.07155	0.20436	9.86507	0.917733			-0.505188
hsa-miR-557	2.01586	0.199184	9.88082	0.893063			-0.609642
hsa-miR-4659b-3p	1.88184	0.186408	9.90565	0.993747			-0.183344
hsa-miR-4536-5p	1.81841	0.180223	9.91104	0.960251			-0.325166
hsa-miR-3179	1.8703	0.185632	9.92525	0.987655			-0.209138
hsa-miR-7158-3p	2.08223	0.206904	9.93665	0.991134			-0.194405
hsa-miR-377-5p	2.09971	0.209362	9.97098	0.954896			-0.347838
hsa-miR-3942-3p	1.75611	0.175127	9.97243	0.950015			-0.368506
hsa-miR-548ap-3p	4.36928	0.435812	9.97444	1.29699			1.10062
hsa-miR-4638-3p	2.12422	0.211928	9.97677	1.22921			0.813604
hsa-miR-6740-5p	2.11771	0.211331	9.97921	1.00802			-0.122896
hsa-miR-556-3p	1.80187	0.180095	9.99494	0.819443			-0.921352
hsa-miR-124-3p	2.85296	0.285373	10.0027	1.20221			0.699305
hsa-miR-3591-5p	5.31148	0.532175	10.0193	1.57668			2.28482
hsa-miR-4727-5p	6.01632	0.603107	10.0245	1.14116			0.440798
hsa-miR-18a-3p	2.35149	0.236829	10.0714	0.882986			-0.652308
hsa-miR-6826-3p	3.20314	0.322734	10.0755	1.52468			2.06467
hsa-miR-340-5p	4.86889	0.491263	10.0898	2.157			4.74194
hsa-miR-135a-5p	3.4737	0.351	10.1045	1.30438			1.13187
hsa-miR-4694-3p	1.71406	0.173445	10.119	0.991863			-0.191321
hsa-miR-3659	2.23731	0.226742	10.1346	0.985939			-0.2164
hsa-miR-4450	1.96837	0.201005	10.2118	1.13902			0.431757
hsa-miR-4636	2.11917	0.216937	10.2369	1.14642			0.463089
hsa-miR-4751	5.01384	0.51336	10.2389	0.951009			-0.364298
hsa-miR-5088-3p	2.26727	0.232824	10.2689	1.17998			0.605177
hsa-miR-128-2-5p	3.22292	0.33096	10.269	1.5341			2.10452
hsa-miR-6879-3p	2.01446	0.207106	10.281	1.04841			0.048093
hsa-miR-572	2.1872	0.225408	10.3058	1.04164			0.0194309
hsa-miR-513b-3p	2.10268	0.216904	10.3156	1.00087			-0.153188
hsa-miR-345-5p	3.10575	0.320605	10.323	1.41241			1.58932
hsa-miR-21-5p	2.43956	0.251936	10.3271	1.02801			-0.0382681
hsa-miR-1288-3p	1.28596	0.133145	10.3537	0.5667			-1.99148
hsa-miR-4741	5.79306	0.600516	10.3661	1.09881			0.261495
hsa-miR-26b-5p	2.85998	0.296602	10.3707	1.07392			0.156133
hsa-miR-4635	2.10912	0.219118	10.3891	1.14099			0.440079
hsa-miR-3978	2.3972	0.249285	10.399	1.2659			0.968955
hsa-miR-4462	1.85542	0.193031	10.4036	0.979795			-0.242414
hsa-miR-15a-5p	2.42655	0.252856	10.4204	1.02253			-0.0614825
hsa-miR-4694-5p	2.0258	0.211599	10.4452	1.17225			0.572461
hsa-miR-4695-5p	3.76569	0.394332	10.4717	0.714264			-1.36669
hsa-miR-6804-3p	1.95109	0.204373	10.4748	1.25388			0.918086
hsa-miR-148a-3p	3.09797	0.324521	10.4753	1.16329			0.534511
hsa-miR-4653-5p	1.66829	0.174865	10.4817	0.902508			-0.569652
hsa-miR-6765-3p	2.06314	0.216456	10.4916	1.07374			0.155361
hsa-miR-5581-5p	6.8455	0.718288	10.4928	1.29843			1.10671
hsa-miR-7156-3p	1.33873	0.140986	10.5313	0.860344			-0.748177
hsa-miR-4718	3.67927	0.387792	10.5399	1.09217			0.233369
hsa-miR-6826-5p	1.83303	0.193883	10.5772	0.953985			-0.351698
hsa-miR-6895-3p	1.61698	0.171336	10.5961	0.841541			-0.827789
hsa-miR-5585-3p	4.87174	0.516381	10.5995	0.924056			-0.478418
hsa-miR-4474-5p	1.72561	0.183128	10.6124	0.998545			-0.163027
hsa-miR-519e-3p	2.32332	0.246823	10.6237	1.05659			0.0827266
hsa-miR-4723-5p	3.14782	0.335424	10.6558	0.934409			-0.434583
hsa-miR-503-3p	1.94225	0.207064	10.661	1.02565			-0.0482629
hsa-miR-26a-1-3p	2.05415	0.2192	10.6711	0.910026			-0.537823
hsa-miR-548a-3p	2.45293	0.262233	10.6906	1.08096			0.185922
hsa-miR-4489	2.60069	0.278533	10.71	1.37335			1.42393
hsa-let-7a-5p	3.87758	0.415436	10.7138	1.45603			1.77399
hsa-miR-548ae-3p	1.68594	0.181089	10.7411	0.912058			-0.529218
hsa-miR-4738-5p	4.4491	0.477945	10.7425	1.32069			1.20093
hsa-miR-603	2.35093	0.252592	10.7444	1.03601			-0.00439359
hsa-miR-5696	4.31885	0.465278	10.7732	0.819186			-0.922442
hsa-miR-7853-5p	1.42002	0.1534	10.8026	0.739039			-1.26179
hsa-miR-6806-5p	2.26148	0.244644	10.8179	1.17696			0.592408
hsa-miR-337-5p	1.84307	0.199601	10.8298	0.87775			-0.674478
hsa-miR-602	2.24515	0.24315	10.83	1.06924			0.136285
hsa-miR-548am-3p	1.86037	0.201765	10.8454	1.00642			-0.12968
hsa-miR-16-2-3p	2.85914	0.310265	10.8517	1.36165			1.37436
hsa-miR-561-3p	1.82271	0.197933	10.8593	0.868051			-0.715544
hsa-miR-520f-3p	2.82546	0.307072	10.868	1.28495			1.04961
hsa-miR-4653-3p	1.41054	0.153385	10.8742	0.763071			-1.16003
hsa-miR-4768-3p	4.80507	0.523142	10.8873	0.911409			-0.531964
hsa-miR-498	2.34876	0.255903	10.8952	0.881958			-0.656661
hsa-miR-1206	2.14919	0.234166	10.8955	0.947109			-0.380808
hsa-miR-548am-5p	1.76364	0.192259	10.9012	1.02056			-0.0698341
hsa-let-7e-5p	2.30442	0.251319	10.906	0.971062			-0.279391
hsa-miR-1268b	1.92633	0.21022	10.913	1.01724			-0.0838562
hsa-miR-3927-5p	1.58011	0.172519	10.9182	0.854803			-0.771638
hsa-miR-194-5p	2.4657	0.269289	10.9214	0.925872			-0.470728
hsa-miR-4797-3p	5.38691	0.588603	10.9266	1.02177			-0.0646887
hsa-miR-136-5p	2.50934	0.274493	10.9388	0.942258			-0.401349
hsa-miR-4763-3p	2.044	0.223596	10.9391	0.606748			-1.82191
hsa-miR-935	2.03224	0.222326	10.9399	0.89557			-0.599027
hsa-miR-214-5p	1.64687	0.180315	10.9489	0.725746			-1.31807
hsa-miR-520a-3p	2.66994	0.292577	10.9582	1.00256			-0.146011
hsa-miR-563	1.61825	0.177352	10.9595	0.77068			-1.12782
hsa-miR-1539	3.59413	0.394636	10.98	1.23062			0.819569
hsa-miR-450a-3p	1.75779	0.193234	10.993	0.928243			-0.460688
hsa-miR-4494	1.70644	0.188218	11.0299	0.987453			-0.209993
hsa-miR-3186-5p	3.01638	0.333031	11.0407	1.59287			2.35336
hsa-miR-99b-3p	2.69867	0.29818	11.0492	1.28522			1.05077
hsa-miR-1915-3p	2.7065	0.299564	11.0683	0.926696			-0.467238
hsa-miR-155-3p	1.7456	0.193483	11.084	0.773333			-1.11659
hsa-miR-518d-3p	2.60819	0.289152	11.0863	0.979376			-0.244191
hsa-miR-655-5p	1.74396	0.193445	11.0923	1.12077			0.35447
hsa-miR-6794-5p	1.95278	0.217003	11.1125	0.929514			-0.455309
hsa-miR-3689e	2.02396	0.224955	11.1146	1.17119			0.567972
hsa-miR-454-3p	2.9938	0.333303	11.1331	1.32631			1.22473
hsa-miR-30e-3p	3.00354	0.334409	11.1338	1.12783			0.384371
hsa-miR-218-2-3p	2.03229	0.227054	11.1724	0.967863			-0.292938
hsa-miR-500b-3p	1.89321	0.211887	11.1919	0.901162			-0.575353
hsa-miR-4780	5.42481	0.608407	11.2153	1.02896			-0.0342497
hsa-miR-6754-5p	1.84374	0.207312	11.2441	0.877613			-0.675058
hsa-miR-553	2.12843	0.239872	11.2699	1.01365			-0.0990722
hsa-miR-595	2.57148	0.29001	11.2779	1.16945			0.560575
hsa-miR-4645-5p	1.68182	0.189884	11.2904	0.909825			-0.538671
hsa-miR-4520-3p	2.91411	0.329055	11.2918	1.57647			2.28393
hsa-miR-4643	1.66809	0.188387	11.2936	0.902399			-0.570114
hsa-miR-4786-3p	3.69145	0.417063	11.2981	1.09578			0.248681
hsa-miR-374a-3p	2.38648	0.269675	11.3001	1.13655			0.421281
hsa-miR-6789-5p	2.3775	0.269099	11.3186	1.13168			0.400672
hsa-miR-3180-5p	3.14084	0.355733	11.3261	1.65859			2.63164
hsa-miR-4461	1.37155	0.155351	11.3267	0.793666			-1.03049
hsa-miR-32-3p	2.76018	0.31323	11.3482	1.31452			1.17481
hsa-let-7f-5p	1.9331	0.219831	11.372	0.814591			-0.941898
hsa-miR-186-5p	3.10922	0.353599	11.3726	1.41399			1.596
hsa-miR-139-5p	3.35406	0.3817	11.3802	1.41337			1.59338
hsa-miR-623	3.2303	0.367674	11.382	1.42353			1.6364
hsa-miR-5689	4.73448	0.541929	11.4464	1.4054			1.55961
hsa-miR-526b-5p	2.06516	0.236572	11.4554	0.870241			-0.706271
hsa-miR-4684-5p	1.46638	0.168116	11.4648	0.774353			-1.11227
hsa-miR-6847-5p	2.46148	0.282776	11.488	1.17166			0.569938
hsa-miR-8058	1.16593	0.134054	11.4976	0.749292			-1.21838
hsa-miR-6796-5p	1.946	0.224285	11.5254	1.01278			-0.102762
hsa-miR-3925-3p	1.92427	0.221813	11.5271	1.01616			-0.0884616
hsa-miR-605-5p	2.34095	0.270408	11.5512	1.0646			0.116664
hsa-miR-146b-3p	3.02673	0.349927	11.5612	1.34089			1.28649
hsa-miR-548ah-3p	1.47998	0.171233	11.5699	0.856412			-0.764823
hsa-miR-4668-5p	2.33628	0.270418	11.5747	1.23373			0.83275
hsa-miR-6876-5p	2.55543	0.295937	11.5807	1.64226			2.56251
hsa-miR-378a-5p	2.50976	0.291805	11.6268	0.942415			-0.400685
hsa-miR-380-3p	2.20639	0.256644	11.6319	0.929752			-0.454298
hsa-miR-8056	2.34218	0.27295	11.6537	1.11487			0.329496
hsa-let-7d-3p	1.87353	0.218474	11.6611	0.830006			-0.87663
hsa-miR-9-3p	2.8694	0.334884	11.6709	1.20914			0.728642
hsa-miR-299-5p	2.67977	0.313001	11.6801	1.00626			-0.130381
hsa-miR-4761-5p	4.87923	0.570008	11.6823	0.925477			-0.472401
hsa-miR-32-5p	2.62161	0.307306	11.722	1.19224			0.657089
hsa-miR-10a-5p	1.45466	0.170593	11.7273	0.661542			-1.58991
hsa-miR-135a-3p	2.55853	0.300279	11.7364	1.21848			0.768195
hsa-miR-219b-5p	2.19107	0.257348	11.7453	1.15705			0.508071
hsa-miR-629-3p	1.7138	0.201614	11.7642	0.816185			-0.93515
hsa-miR-654-3p	1.64711	0.194188	11.7896	0.7297			-1.30133
hsa-miR-486-5p	2.58394	0.304828	11.7971	0.970269			-0.282751
hsa-miR-4804-5p	1.95124	0.230293	11.8024	0.579213			-1.9385
hsa-miR-130b-5p	1.55981	0.184308	11.816	0.691024			-1.46509
hsa-miR-532-5p	1.8509	0.219829	11.8769	0.819981			-0.919075
hsa-miR-4729	4.01522	0.477338	11.8882	0.761594			-1.16629
hsa-miR-4657	1.67992	0.199964	11.9031	0.88712			-0.634804
hsa-miR-4753-3p	6.9227	0.824401	11.9087	2.05496			4.30988
hsa-miR-29c-5p	1.05231	0.125903	11.9645	0.501155			-2.269
hsa-miR-4517	2.01381	0.241095	11.9721	1.06344			0.111732
hsa-miR-4424	1.60694	0.192869	12.0023	0.929874			-0.453784
hsa-miR-95-5p	1.77694	0.213984	12.0423	0.924792			-0.475301
hsa-miR-190a-5p	3.07166	0.370096	12.0487	1.15341			0.492677
hsa-miR-6814-3p	2.13883	0.258032	12.0642	1.01808			-0.0803332
hsa-miR-4264	2.46973	0.298086	12.0696	1.3042			1.13112
hsa-miR-26a-5p	3.10879	0.375362	12.0742	1.16735			0.55171
hsa-miR-450a-5p	3.29737	0.398922	12.0982	1.23816			0.851521
hsa-miR-6855-3p	1.48405	0.179552	12.0987	0.953739			-0.352738
hsa-miR-4428	2.49505	0.302186	12.1114	1.31757			1.18773
hsa-let-7d-5p	2.55357	0.309494	12.1201	0.958865			-0.331033
hsa-miR-4507	1.67897	0.204397	12.1739	0.886619			-0.636925
hsa-miR-2392	1.75001	0.213131	12.1788	0.924134			-0.478085
hsa-miR-302b-5p	2.07415	0.253088	12.202	0.874028			-0.69024
hsa-miR-29a-3p	2.78355	0.340345	12.227	1.17297			0.575476
hsa-miR-5698	2.84854	0.349052	12.2537	0.845569			-0.810734
hsa-miR-520d-3p	2.88071	0.353045	12.2555	1.21391			0.748829
hsa-miR-1245b-3p	5.58671	0.685746	12.2746	1.05967			0.0957732
hsa-miR-4529-5p	1.87521	0.230377	12.2854	1.08511			0.20351
hsa-miR-5686	4.79792	0.589824	12.2933	0.910054			-0.537701
hsa-miR-3689c	1.43793	0.176989	12.3087	0.777886			-1.09731
hsa-miR-6777-5p	3.44552	0.42532	12.3441	1.64006			2.55316
hsa-miR-5682	6.17109	0.763454	12.3715	1.17051			0.565089
hsa-miR-199b-3p	1.82446	0.22663	12.4218	0.808266			-0.968678
hsa-miR-6836-3p	2.25862	0.281106	12.4459	1.0751			0.161095
hsa-miR-142-3p	2.06898	0.258065	12.473	0.871851			-0.699454
hsa-miR-4707-5p	1.76812	0.220668	12.4804	0.956514			-0.340988
hsa-miR-569	1.81569	0.226771	12.4895	0.804382			-0.985123
hsa-miR-4658	1.5989	0.199735	12.4921	0.844334			-0.815964
hsa-miR-582-3p	1.91614	0.239729	12.5111	0.912549			-0.527138
hsa-miR-491-5p	1.95361	0.244556	12.5182	0.823234			-0.905303
hsa-miR-185-3p	2.56604	0.321252	12.5194	1.1308			0.396966
hsa-miR-4731-5p	4.96887	0.623208	12.5423	1.47498			1.85421
hsa-miR-4796-3p	7.02994	0.882852	12.5585	1.33342			1.25483
hsa-miR-1273c	1.69204	0.212882	12.5814	0.893521			-0.607705
hsa-miR-4439	1.83097	0.230519	12.59	0.990512			-0.197041
hsa-miR-6735-5p	1.25607	0.158732	12.6372	0.807224			-0.973091
hsa-miR-5690	2.82647	0.357708	12.6556	0.83902			-0.838464
hsa-miR-490-5p	1.57532	0.199853	12.6865	0.697892			-1.436
hsa-miR-551a	1.45623	0.184863	12.6946	0.693522			-1.45451
hsa-miR-1913	2.32627	0.295536	12.7043	0.796506			-1.01847
hsa-miR-181b-2-3p	2.27164	0.288856	12.7158	1.08129			0.18732
hsa-miR-1199-3p	1.92678	0.245514	12.7422	1.00278			-0.145112
hsa-miR-7977	1.69868	0.216622	12.7523	0.884065			-0.64774
hsa-miR-647	1.76269	0.22479	12.7527	0.839468			-0.836565
hsa-miR-6875-3p	1.48232	0.18918	12.7625	0.705579			-1.40346
hsa-miR-4768-5p	5.57201	0.711775	12.7741	1.05688			0.0839707
hsa-miR-3065-3p	2.10876	0.269652	12.7872	1.11358			0.324032
hsa-miR-487a-5p	1.17038	0.149749	12.7949	0.752157			-1.20625
hsa-miR-4434	1.71143	0.21927	12.8121	0.990341			-0.197763
hsa-miR-302a-3p	3.27388	0.41999	12.8285	1.22934			0.81418
hsa-miR-4756-5p	2.18569	0.28045	12.8312	0.648808			-1.64383
hsa-miR-185-5p	2.34536	0.301242	12.8442	1.06661			0.125157
hsa-miR-412-3p	2.14431	0.275492	12.8476	0.805188			-0.981712
hsa-miR-362-3p	2.52917	0.325205	12.8582	1.11456			0.328171
hsa-miR-6871-5p	1.29089	0.16631	12.8834	0.829598			-0.878358
hsa-miR-6788-3p	2.33022	0.300401	12.8915	1.21274			0.743891
hsa-miR-571	1.68219	0.217245	12.9145	0.80113			-0.99889
hsa-miR-648	2.72843	0.352531	12.9207	1.2994			1.1108
hsa-miR-4776-5p	3.69026	0.477709	12.9451	1.09543			0.247185
hsa-miR-184	2.00009	0.259534	12.9761	0.842822			-0.822368
hsa-miR-377-3p	2.38895	0.310114	12.9812	0.89705			-0.592763
hsa-miR-5006-3p	6.12181	0.796861	13.0168	1.16116			0.525512
hsa-miR-2467-5p	4.84191	0.630598	13.0237	0.918399			-0.502371
hsa-miR-7851-3p	1.73266	0.225691	13.0256	0.901749			-0.572864
hsa-miR-5001-3p	5.21091	0.679146	13.0332	0.988388			-0.206033
hsa-miR-187-3p	3.4963	0.45583	13.0375	1.47331			1.84716
hsa-miR-551b-3p	1.9636	0.256031	13.0389	0.869909			-0.707679
hsa-miR-489-5p	1.37586	0.179488	13.0455	0.884209			-0.647132
hsa-miR-615-5p	1.54546	0.201793	13.0571	0.684666			-1.492
hsa-miR-802	1.3706	0.179177	13.0729	0.603997			-1.83356
hsa-miR-4735-3p	3.93692	0.515493	13.0938	0.746742			-1.22917
hsa-miR-132-3p	2.26221	0.297954	13.1709	1.0288			-0.0349459
hsa-miR-7-5p	2.58319	0.340556	13.1835	1.08853			0.217989
hsa-miR-548av-3p	5.76064	0.759762	13.1888	1.09266			0.235458
hsa-miR-6848-5p	2.18682	0.289148	13.2223	1.13811			0.427901
hsa-miR-1-5p	1.58336	0.209467	13.2293	1.01756			-0.0825263
hsa-miR-8084	2.64223	0.349636	13.2326	1.25769			0.93421
hsa-miR-34c-3p	2.1995	0.291253	13.2418	1.0475			0.0442418
hsa-miR-548x-3p	2.20221	0.291712	13.2463	1.19135			0.653313
hsa-miR-193a-5p	1.52969	0.202726	13.2527	0.695664			-1.44544
hsa-miR-7846-3p	3.42545	0.45452	13.2689	2.20139			4.92987
hsa-miR-148a-5p	2.07488	0.275316	13.269	0.914361			-0.519468
hsa-miR-4709-5p	1.89884	0.25242	13.2933	1.09879			0.261417
hsa-miR-149-5p	2.14088	0.284692	13.2979	0.8039			-0.987165
hsa-miR-4530	1.67068	0.222186	13.2991	0.966762			-0.297598
hsa-miR-5089-5p	2.27065	0.302082	13.3038	0.674027			-1.53705
hsa-miR-767-5p	3.80011	0.505651	13.3062	1.68351			2.73716
hsa-miR-4738-3p	2.83364	0.377073	13.307	0.841147			-0.829457
hsa-miR-139-3p	1.61683	0.215409	13.323	0.735291			-1.27766
hsa-miR-378f	1.97864	0.263929	13.3389	1.14497			0.456934
hsa-miR-4701-5p	6.27909	0.838397	13.3522	1.191			0.651823
hsa-miR-320d	2.92965	0.391889	13.3766	1.0031			-0.143738
hsa-miR-885-5p	3.01053	0.403916	13.4168	1.03079			-0.0264818
hsa-miR-200a-5p	2.47438	0.332173	13.4245	0.929132			-0.456927
hsa-miR-542-5p	2.06056	0.276915	13.4388	0.937089			-0.423236
hsa-miR-1295b-5p	6.9645	0.93621	13.4426	1.321			1.20227
hsa-miR-3972	2.45286	0.329746	13.4433	1.32694			1.22743
hsa-miR-502-5p	3.39399	0.45635	13.4458	1.27444			1.00515
hsa-miR-6741-5p	1.59828	0.215035	13.4542	0.760774			-1.16976
hsa-miR-4789-3p	6.23757	0.840111	13.4686	1.18312			0.618484
hsa-miR-548at-5p	4.00884	0.5407	13.4877	1.19			0.647593
hsa-miR-628-5p	2.01884	0.272949	13.5201	0.961458			-0.320055
hsa-miR-490-3p	2.30095	0.311207	13.5251	0.969601			-0.285577
hsa-miR-142-5p	3.22401	0.436326	13.5337	1.35857			1.36133
hsa-miR-198	2.47904	0.336161	13.5601	1.04465			0.0321735
hsa-miR-363-5p	1.18129	0.160249	13.5656	0.537219			-2.1163
hsa-miR-6822-5p	2.45232	0.332677	13.5658	1.1673			0.551475
hsa-miR-6880-3p	1.01106	0.13723	13.5728	0.649767			-1.63977
hsa-miR-20b-5p	2.14596	0.291344	13.5764	0.975928			-0.258788
hsa-miR-4713-5p	4.84956	0.658808	13.5849	0.919849			-0.49623
hsa-miR-519c-3p	3.84628	0.522832	13.5932	1.44428			1.72422
hsa-miR-6871-3p	2.85174	0.387774	13.5978	1.35742			1.35646
hsa-miR-4432	1.32207	0.180016	13.6162	0.715212			-1.36267
hsa-miR-523-3p	3.13843	0.427767	13.6299	1.42728			1.65225
hsa-miR-4731-3p	5.51007	0.752881	13.6637	1.63563			2.53441
hsa-miR-1976	2.15152	0.294685	13.6966	0.948136			-0.376461
hsa-miR-6888-5p	2.08985	0.28641	13.7048	0.994759			-0.179057
hsa-miR-138-2-3p	2.20307	0.303061	13.7563	1.0492			0.051438
hsa-miR-566	2.08192	0.286474	13.7601	0.917463			-0.506332
hsa-miR-3620-3p	3.19446	0.439561	13.7601	1.09377			0.24016
hsa-miR-548as-3p	2.38564	0.328562	13.7725	0.708162			-1.39252
hsa-miR-590-3p	2.22926	0.308062	13.819	0.982394			-0.231411
hsa-miR-6516-3p	1.94658	0.270167	13.8791	1.25099			0.905824
hsa-miR-6751-3p	1.58212	0.219617	13.8812	1.01676			-0.0859084
hsa-miR-100-5p	3.02084	0.419687	13.8931	1.27295			0.998837
hsa-miR-6789-3p	2.62539	0.364985	13.9022	1.24967			0.900264
hsa-miR-92a-2-5p	2.45934	0.342167	13.913	1.17124			0.568187
hsa-miR-3689f	1.81453	0.252591	13.9205	1.05			0.0548456
hsa-miR-542-3p	1.56551	0.217932	13.9208	0.693549			-1.45439
hsa-miR-598-3p	2.15731	0.300824	13.9444	0.955728			-0.344317
hsa-miR-519b-5p	2.56981	0.358387	13.946	1.22385			0.790941
hsa-miR-487b-3p	1.83261	0.256095	13.9743	0.833425			-0.862152
hsa-miR-4757-5p	1.56095	0.218197	13.9785	0.463357			-2.42904
hsa-miR-4500	1.98725	0.278092	13.9938	1.07506			0.160931
hsa-miR-6779-5p	1.60612	0.225104	14.0154	0.764505			-1.15396
hsa-miR-1180-3p	2.72493	0.38326	14.065	1.20083			0.693437
hsa-miR-215-5p	2.34038	0.329507	14.0792	0.986217			-0.215226
hsa-miR-143-5p	3.53548	0.497958	14.0846	1.55802			2.20581
hsa-miR-875-5p	2.76012	0.389154	14.0992	0.945053			-0.389516
hsa-miR-6827-3p	1.87285	0.264345	14.1145	1.2036			0.705206
hsa-miR-19b-2-5p	2.40752	0.340074	14.1255	1.14656			0.463695
hsa-miR-5584-5p	5.15267	0.728089	14.1303	0.977341			-0.252806
hsa-miR-4499	1.81831	0.257018	14.135	0.983665			-0.226031
hsa-miR-4782-5p	4.64743	0.659347	14.1873	1.37956			1.4502
hsa-miR-183-3p	2.74111	0.390554	14.248	1.20796			0.723636
hsa-miR-1293	3.1083	0.443054	14.2539	1.06427			0.115258
hsa-miR-6840-3p	2.50353	0.356969	14.2586	1.19167			0.654685
hsa-miR-6858-3p	2.3899	0.341884	14.3053	1.13759			0.425677
hsa-miR-4422	2.13922	0.306051	14.3067	1.12966			0.392126
hsa-miR-6760-3p	2.18392	0.31291	14.3279	1.03954			0.0105375
hsa-miR-6737-5p	2.24257	0.321366	14.3303	1.16712			0.550745
hsa-miR-150-5p	3.077	0.441631	14.3526	1.29662			1.09904
hsa-miR-4687-3p	2.02602	0.291165	14.3713	1.17238			0.573001
hsa-miR-33a-5p	3.17967	0.4572	14.3788	1.44603			1.73166
hsa-miR-4722-5p	5.71966	0.822479	14.3799	1.08489			0.202546
hsa-miR-549a	2.20933	0.318195	14.4023	0.978774			-0.246741
hsa-miR-6807-5p	1.96891	0.28366	14.407	0.937193			-0.422794
hsa-miR-6876-3p	1.51292	0.218107	14.4163	0.97229			-0.274194
hsa-miR-6726-5p	1.43092	0.206732	14.4475	0.91959			-0.497327
hsa-miR-7155-3p	2.02163	0.292298	14.4585	1.05214			0.0639025
hsa-miR-4677-5p	1.41119	0.204811	14.5134	0.816603			-0.933379
hsa-miR-5047	1.64559	0.239846	14.5751	0.488484			-2.32265
hsa-miR-196b-5p	2.92816	0.426804	14.5759	1.09952			0.264523
hsa-miR-6801-5p	1.90605	0.277944	14.5822	0.991988			-0.190792
hsa-miR-19b-3p	2.40989	0.352109	14.611	0.904914			-0.559465
hsa-miR-4652-3p	1.3404	0.196078	14.6282	0.725129			-1.32068
hsa-miR-181a-2-3p	2.14103	0.313224	14.6296	0.943513			-0.396035
hsa-miR-4638-5p	1.97321	0.288934	14.6429	1.14182			0.443614
hsa-miR-191-3p	2.53799	0.371676	14.6445	0.953017			-0.355795
hsa-miR-4798-5p	5.74522	0.842021	14.656	1.70543			2.82996
hsa-miR-4797-5p	4.51758	0.662327	14.6611	0.85688			-0.762843
hsa-miR-6781-5p	1.4153	0.207706	14.6757	0.909553			-0.539822
hsa-miR-562	2.05392	0.30149	14.6788	0.978165			-0.249316
hsa-miR-4493	2.64705	0.389674	14.7211	1.53175			2.09459
hsa-miR-6760-5p	1.55768	0.230015	14.7665	0.741449			-1.25158
hsa-miR-6868-5p	2.19897	0.32521	14.7892	1.41319			1.59258
hsa-miR-5705	6.52377	0.965285	14.7964	1.23741			0.848326
hsa-miR-17-3p	1.58744	0.23511	14.8106	0.72193			-1.33423
hsa-miR-4666a-5p	1.83155	0.271446	14.8205	1.05985			0.0965513
hsa-miR-4633-3p	1.17391	0.174115	14.8321	0.635057			-1.70205
hsa-miR-135b-5p	3.03586	0.45031	14.833	1.38063			1.45475
hsa-miR-7110-3p	2.18863	0.324947	14.847	1.13906			0.4319
hsa-miR-218-1-3p	2.90337	0.431675	14.8681	1.38271			1.46356
hsa-miR-548b-3p	2.90334	0.431888	14.8755	1.28623			1.05506
hsa-miR-619-3p	2.44036	0.363509	14.8957	1.16221			0.529923
hsa-miR-4475	1.29489	0.193098	14.9123	0.749303			-1.21833
hsa-miR-525-3p	3.39098	0.506769	14.9446	1.54213			2.13854
hsa-miR-3605-3p	2.28252	0.341129	14.9452	0.781527			-1.08189
hsa-miR-4436b-5p	4.67217	0.69959	14.9736	0.886201			-0.638696
hsa-miR-1295b-3p	7.94002	1.18983	14.9853	1.50604			1.98572
hsa-miR-520c-5p	2.08575	0.3126	14.9874	0.91915			-0.499191
hsa-miR-26a-2-3p	2.12493	0.318708	14.9985	0.936416			-0.426083
hsa-miR-4520b-5p	5.14601	0.77183	14.9986	0.976079			-0.258148

## Sheet: Z-score
Mir	Mean	SD	error %	norm	av	sd	z-score	95%CI	90%CI	95%CI	90%CI
hsa-miR-4524b-3p	1.07025	0.0947642	8.85443	0.317696			-3.04577						Total QC	986
hsa-miR-4757-5p	1.56095	0.218197	13.9785	0.463357			-2.42904			7	20	down miRs
hsa-miR-5047	1.64559	0.239846	14.5751	0.488484			-2.32265			39	55	up
hsa-miR-769-3p	1.04409	0.0506344	4.84962	0.49724			-2.28557			46	75	hit
hsa-miR-29c-5p	1.05231	0.125903	11.9645	0.501155			-2.269			80% UP	74%UP
hsa-miR-363-5p	1.18129	0.160249	13.5656	0.537219			-2.1163
hsa-miR-1288-3p	1.28596	0.133145	10.3537	0.5667			-1.99148
hsa-miR-626	1.30459	0.0689542	5.28552	0.577955			-1.94383
hsa-miR-4804-5p	1.95124	0.230293	11.8024	0.579213			-1.9385
hsa-miR-6834-3p	1.11453	0.0370727	3.3263	0.580049			-1.93496
hsa-miR-556-5p	1.30532	0.0414373	3.17449	0.593627			-1.87747
hsa-miR-802	1.3706	0.179177	13.0729	0.603997			-1.83356
hsa-miR-4763-3p	2.044	0.223596	10.9391	0.606748			-1.82191
hsa-miR-4460	1.05632	0.068046	6.44179	0.611254			-1.80283
hsa-miR-4661-3p	1.0738	0.0953192	8.87683	0.621367			-1.76002
hsa-miR-5197-5p	1.0804	0.0295172	2.73206	0.625186			-1.74385
hsa-miR-193b-5p	1.32337	0.112832	8.52609	0.630245			-1.72243
hsa-miR-4633-3p	1.17391	0.174115	14.8321	0.635057			-1.70205
hsa-miR-3975	1.09752	0.0949835	8.65436	0.635095			-1.70189
hsa-miR-4756-5p	2.18569	0.28045	12.8312	0.648808			-1.64383
hsa-miR-6880-3p	1.01106	0.13723	13.5728	0.649767			-1.63977
hsa-miR-1537-5p	1.01556	0.00910558	0.896609	0.652656			-1.62754
hsa-miR-4448	1.2077	0.0424698	3.51659	0.653337			-1.62465
hsa-miR-10a-5p	1.45466	0.170593	11.7273	0.661542			-1.58991
hsa-miR-10a-3p	1.49924	0.0860292	5.7382	0.664188			-1.57871
hsa-miR-1-3p	1.47233	0.0567856	3.85684	0.669579			-1.55588
hsa-miR-4661-5p	1.1625	0.0442792	3.80897	0.672695			-1.54269
hsa-miR-5089-5p	2.27065	0.302082	13.3038	0.674027			-1.53705
hsa-miR-6792-3p	1.05277	0.0517364	4.91433	0.676569			-1.52629
hsa-miR-615-5p	1.54546	0.201793	13.0571	0.684666			-1.492
hsa-miR-627-5p	1.54942	0.0598886	3.86522	0.686421			-1.48457
hsa-miR-3691-3p	1.19149	0.0385272	3.23353	0.689472			-1.47166
hsa-miR-130b-5p	1.55981	0.184308	11.816	0.691024			-1.46509
hsa-let-7i-5p	1.52439	0.0197086	1.29288	0.693255			-1.45564
hsa-miR-551a	1.45623	0.184863	12.6946	0.693522			-1.45451
hsa-miR-542-3p	1.56551	0.217932	13.9208	0.693549			-1.45439
hsa-miR-6754-3p	1.33268	0.0881876	6.61729	0.693583			-1.45425
hsa-miR-193a-5p	1.52969	0.202726	13.2527	0.695664			-1.44544
hsa-miR-490-5p	1.57532	0.199853	12.6865	0.697892			-1.436
hsa-miR-5687	3.68342	0.183301	4.97639	0.69866			-1.43276
hsa-miR-485-3p	1.54309	0.083137	5.38768	0.70176			-1.41963
hsa-miR-6875-3p	1.48232	0.18918	12.7625	0.705579			-1.40346
hsa-miR-30b-3p	1.60124	0.133085	8.31142	0.705635			-1.40322
hsa-miR-548as-3p	2.38564	0.328562	13.7725	0.708162			-1.39252
hsa-miR-3676-5p	1.31045	0.0757041	5.77694	0.708926			-1.38929
hsa-miR-580-5p	1.3622	0.0224709	1.64961	0.708942			-1.38922
hsa-miR-6878-5p	1.104	0.0584315	5.29272	0.709492			-1.38689
hsa-miR-4695-5p	3.76569	0.394332	10.4717	0.714264			-1.36669
hsa-miR-4432	1.32207	0.180016	13.6162	0.715212			-1.36267
hsa-miR-5188	2.4318	0.104303	4.28911	0.721863			-1.33451
hsa-miR-17-3p	1.58744	0.23511	14.8106	0.72193			-1.33423
hsa-miR-1273h-3p	1.12712	0.0673721	5.97737	0.724352			-1.32397
hsa-miR-4652-3p	1.3404	0.196078	14.6282	0.725129			-1.32068
hsa-miR-214-5p	1.64687	0.180315	10.9489	0.725746			-1.31807
hsa-miR-6882-5p	1.39801	0.0535222	3.82846	0.727582			-1.3103
hsa-miR-485-5p	1.60441	0.0414649	2.58444	0.729643			-1.30157
hsa-miR-654-3p	1.64711	0.194188	11.7896	0.7297			-1.30133
hsa-miR-181d-5p	1.61006	0.126712	7.87001	0.732212			-1.29069
hsa-miR-7974	1.13966	0.0266459	2.33806	0.732411			-1.28985
hsa-miR-4762-3p	3.86516	0.288242	7.45744	0.733131			-1.2868
hsa-miR-139-3p	1.61683	0.215409	13.323	0.735291			-1.27766
hsa-miR-373-5p	1.62049	0.0912623	5.63178	0.736956			-1.27061
hsa-miR-3139	1.39867	0.129572	9.26394	0.7386			-1.26365
hsa-miR-4662a-5p	1.27662	0.116449	9.1217	0.738732			-1.26309
hsa-miR-7853-5p	1.42002	0.1534	10.8026	0.739039			-1.26179
hsa-miR-4454	1.39974	0.0928695	6.63479	0.739162			-1.26127
hsa-miR-4735-5p	3.89812	0.376597	9.661	0.739383			-1.26033
hsa-miR-6760-5p	1.55768	0.230015	14.7665	0.741449			-1.25158
hsa-miR-4715-5p	2.50663	0.193688	7.72701	0.744077			-1.24046
hsa-miR-599	1.56628	0.0493371	3.14995	0.745933			-1.2326
hsa-miR-16-1-3p	1.68511	0.108512	6.43949	0.746532			-1.23006
hsa-miR-4735-3p	3.93692	0.515493	13.0938	0.746742			-1.22917
hsa-miR-6736-5p	1.16201	0.00995045	0.856312	0.746777			-1.22902
hsa-miR-8058	1.16593	0.134054	11.4976	0.749292			-1.21838
hsa-miR-4475	1.29489	0.193098	14.9123	0.749303			-1.21833
hsa-miR-544a	1.78299	0.100327	5.62687	0.751338			-1.20971
hsa-miR-5688	3.96305	0.299094	7.54708	0.751698			-1.20819
hsa-miR-487a-5p	1.17038	0.149749	12.7949	0.752157			-1.20625
hsa-miR-4459	1.30011	0.0561152	4.31618	0.752328			-1.20552
hsa-miR-3688-5p	1.3008	0.0529121	4.06766	0.752724			-1.20385
hsa-miR-1298-3p	1.17207	0.0206603	1.76272	0.753239			-1.20166
hsa-miR-1273h-5p	1.58271	0.128874	8.14266	0.753363			-1.20114
hsa-miR-5007-3p	3.97897	0.176531	4.43661	0.754718			-1.1954
hsa-miR-770-5p	1.71385	0.138148	8.06065	0.755263			-1.19309
hsa-miR-381-3p	1.66177	0.0494683	2.97684	0.755733			-1.19111
hsa-miR-3138	1.43178	0.0352926	2.46494	0.756084			-1.18962
hsa-miR-4455	1.40074	0.0916811	6.54518	0.757771			-1.18248
hsa-miR-208b-5p	1.59533	0.122967	7.70793	0.759373			-1.17569
hsa-miR-1269b	1.31444	0.032714	2.48882	0.760617			-1.17043
hsa-miR-6741-5p	1.59828	0.215035	13.4542	0.760774			-1.16976
hsa-miR-4729	4.01522	0.477338	11.8882	0.761594			-1.16629
hsa-miR-4653-3p	1.41054	0.153385	10.8742	0.763071			-1.16003
hsa-miR-5190	2.57119	0.0992236	3.85906	0.76324			-1.15932
hsa-miR-6779-5p	1.60612	0.225104	14.0154	0.764505			-1.15396
hsa-miR-6848-3p	1.60721	0.0639507	3.97898	0.765027			-1.15175
hsa-miR-4474-3p	1.32308	0.0549109	4.15023	0.765618			-1.14925
hsa-miR-4752	4.05512	0.38545	9.50528	0.769162			-1.13425
hsa-miR-4478	1.42357	0.105446	7.40718	0.77012			-1.13019
hsa-miR-563	1.61825	0.177352	10.9595	0.77068			-1.12782
hsa-miR-4774-5p	4.0633	0.191976	4.72464	0.770714			-1.12767
hsa-miR-6811-3p	1.62043	0.152247	9.39546	0.771319			-1.12511
hsa-miR-155-3p	1.7456	0.193483	11.084	0.773333			-1.11659
hsa-miR-24-2-5p	1.74748	0.138054	7.90017	0.774164			-1.11307
hsa-miR-4684-5p	1.46638	0.168116	11.4648	0.774353			-1.11227
hsa-miR-6808-3p	1.20605	0.115075	9.54145	0.775081			-1.10919
hsa-miR-17-5p	1.70798	0.108637	6.36057	0.776746			-1.10214
hsa-miR-551b-5p	1.75344	0.161205	9.19368	0.776803			-1.10189
hsa-miR-3689c	1.43793	0.176989	12.3087	0.777886			-1.09731
hsa-miR-4683	1.4742	0.1319	8.9472	0.778485			-1.09477
hsa-miR-6874-3p	1.21151	0.0728828	6.01589	0.778584			-1.09435
hsa-miR-496	1.84788	0.0763534	4.13194	0.778682			-1.09394
hsa-miR-3605-3p	2.28252	0.341129	14.9452	0.781527			-1.08189
hsa-miR-146b-5p	1.7326	0.120967	6.98182	0.787944			-1.05472
hsa-miR-656-5p	1.23044	0.0663372	5.39135	0.790751			-1.04284
hsa-miR-8057	1.66172	0.157764	9.49398	0.790974			-1.04189
hsa-miR-499b-5p	4.1712	0.210967	5.05772	0.79118			-1.04102
hsa-miR-4458	1.36774	0.0224077	1.63831	0.791459			-1.03984
hsa-miR-548aq-3p	4.17397	0.23356	5.59562	0.791705			-1.0388
hsa-miR-8063	1.52235	0.106864	7.01965	0.792293			-1.03631
hsa-miR-6765-5p	1.23413	0.119397	9.67458	0.793127			-1.03278
hsa-miR-6798-5p	1.66729	0.0633479	3.79945	0.793624			-1.03067
hsa-miR-4461	1.37155	0.155351	11.3267	0.793666			-1.03049
hsa-miR-1913	2.32627	0.295536	12.7043	0.796506			-1.01847
hsa-let-7g-5p	1.89413	0.169193	8.93254	0.798168			-1.01143
hsa-miR-876-5p	2.33274	0.200816	8.6086	0.79872			-1.0091
hsa-miR-8078	1.24511	0.104462	8.38977	0.800178			-1.00292
hsa-miR-1303	1.81663	0.0826595	4.55015	0.800556			-1.00132
hsa-miR-4292	1.51611	0.0674946	4.45184	0.800614			-1.00108
hsa-miR-571	1.68219	0.217245	12.9145	0.80113			-0.99889
hsa-miR-769-5p	1.68412	0.135505	8.04599	0.802053			-0.994983
hsa-miR-4451	1.38612	0.0516471	3.72601	0.802098			-0.994793
hsa-miR-182-5p	2.13867	0.147404	6.8923	0.803071			-0.990674
hsa-miR-149-5p	2.14088	0.284692	13.2979	0.8039			-0.987165
hsa-miR-569	1.81569	0.226771	12.4895	0.804382			-0.985123
hsa-miR-28-3p	1.82701	0.123504	6.75991	0.805128			-0.981963
hsa-miR-412-3p	2.14431	0.275492	12.8476	0.805188			-0.981712
hsa-miR-4712-3p	4.24863	0.319449	7.51889	0.805866			-0.97884
hsa-miR-6757-3p	1.25411	0.116715	9.30656	0.805966			-0.978414
hsa-miR-6735-5p	1.25607	0.158732	12.6372	0.807224			-0.973091
hsa-miR-199b-3p	1.82446	0.22663	12.4218	0.808266			-0.968678
hsa-miR-423-5p	1.78004	0.0751167	4.21994	0.809519			-0.963373
hsa-miR-5091	1.49919	0.134814	8.99246	0.811027			-0.956987
hsa-miR-6742-5p	1.70498	0.059703	3.50167	0.811566			-0.954706
hsa-miR-6769a-5p	1.70646	0.0845838	4.95669	0.812267			-0.951739
hsa-miR-6834-5p	1.26691	0.110141	8.69372	0.814188			-0.943604
hsa-miR-4529-3p	1.40745	0.0487164	3.46133	0.814437			-0.942551
hsa-miR-493-5p	2.16918	0.110312	5.08541	0.814529			-0.942159
hsa-let-7f-5p	1.9331	0.219831	11.372	0.814591			-0.941898
hsa-miR-629-3p	1.7138	0.201614	11.7642	0.816185			-0.93515
hsa-miR-4677-5p	1.41119	0.204811	14.5134	0.816603			-0.933379
hsa-miR-4540	1.51169	0.116273	7.69157	0.817791			-0.92835
hsa-miR-548ah-5p	1.4133	0.0131642	0.931453	0.817825			-0.928202
hsa-miR-6821-5p	1.7193	0.085978	5.00077	0.818379			-0.925859
hsa-miR-5696	4.31885	0.465278	10.7732	0.819186			-0.922442
hsa-miR-6865-3p	1.72116	0.166771	9.68947	0.819264			-0.922113
hsa-miR-556-3p	1.80187	0.180095	9.99494	0.819443			-0.921352
hsa-miR-532-5p	1.8509	0.219829	11.8769	0.819981			-0.919075
hsa-miR-491-5p	1.95361	0.244556	12.5182	0.823234			-0.905303
hsa-miR-4423-5p	1.52176	0.0370579	2.4352	0.823236			-0.905292
hsa-miR-548ao-5p	1.56687	0.0280443	1.78983	0.82742			-0.887577
hsa-miR-6871-5p	1.29089	0.16631	12.8834	0.829598			-0.878358
hsa-let-7d-3p	1.87353	0.218474	11.6611	0.830006			-0.87663
hsa-miR-4660	1.53467	0.101616	6.62136	0.830225			-0.875702
hsa-miR-324-3p	2.21182	0.140696	6.3611	0.830537			-0.87438
hsa-miR-5094	1.54036	0.0880154	5.71396	0.833299			-0.862686
hsa-miR-487b-3p	1.83261	0.256095	13.9743	0.833425			-0.862152
hsa-miR-765	1.89398	0.151711	8.0102	0.834641			-0.857006
hsa-miR-493-3p	1.98172	0.190589	9.61737	0.835078			-0.855152
hsa-miR-520g-3p	1.98498	0.177331	8.93362	0.836454			-0.849327
hsa-miR-7109-5p	1.75842	0.0884196	5.02837	0.837			-0.847016
hsa-miR-378d	1.54833	0.0283269	1.82951	0.837612			-0.844424
hsa-miR-548ar-3p	4.41704	0.0153544	0.347618	0.83781	1.03705	0.236181	-0.843589
hsa-miR-6879-5p	1.30414	0.067031	5.13986	0.838117			-0.842287
hsa-miR-5690	2.82647	0.357708	12.6556	0.83902			-0.838464
hsa-miR-647	1.76269	0.22479	12.7527	0.839468			-0.836565
hsa-miR-6893-5p	1.76444	0.0909911	5.15695	0.839865			-0.834885
hsa-miR-4456	1.55404	0.0683336	4.39715	0.840703			-0.831339
hsa-miR-4738-3p	2.83364	0.377073	13.307	0.841147			-0.829457
hsa-miR-4689	1.45421	0.132014	9.07804	0.8415			-0.827964
hsa-miR-6895-3p	1.61698	0.171336	10.5961	0.841541			-0.827789
hsa-miR-4514	1.45486	0.047884	3.2913	0.841876			-0.826372
hsa-miR-184	2.00009	0.259534	12.9761	0.842822			-0.822368
hsa-miR-331-5p	1.9141	0.0754225	3.94037	0.843507			-0.819467
hsa-miR-4658	1.5989	0.199735	12.4921	0.844334			-0.815964
hsa-miR-4680-3p	4.45658	0.107442	2.41085	0.845309			-0.811836
hsa-miR-5698	2.84854	0.349052	12.2537	0.845569			-0.810734
hsa-miR-3908	1.60132	0.0995861	6.219	0.845614			-0.810545
hsa-miR-6823-3p	1.62511	0.0888035	5.46444	0.845776			-0.809858
hsa-miR-561-5p	1.60985	0.14074	8.74245	0.850117			-0.791479
hsa-miR-202-5p	1.87299	0.128047	6.83651	0.85179			-0.784393
hsa-miR-6768-5p	1.79323	0.07104	3.96156	0.853573			-0.776845
hsa-miR-548ag	1.57893	0.0437113	2.76841	0.854169			-0.774323
hsa-miR-4509	1.57943	0.0935325	5.92192	0.854435			-0.773195
hsa-miR-3927-5p	1.58011	0.172519	10.9182	0.854803			-0.771638
hsa-miR-24-3p	1.88032	0.156798	8.33887	0.855122			-0.770285
hsa-miR-548ah-3p	1.47998	0.171233	11.5699	0.856412			-0.764823
hsa-miR-4797-5p	4.51758	0.662327	14.6611	0.85688			-0.762843
hsa-miR-507	2.034	0.176851	8.69473	0.85711			-0.761868
hsa-miR-548ba	1.80116	0.0822662	4.5674	0.857345			-0.760873
hsa-miR-5695	4.52122	0.304354	6.73167	0.857571			-0.759919
hsa-miR-4802-5p	4.53141	0.342392	7.55597	0.859504			-0.751735
hsa-miR-4719	2.89708	0.285364	9.85003	0.85998			-0.749718
hsa-miR-7156-3p	1.33873	0.140986	10.5313	0.860344			-0.748177
hsa-miR-8059	1.80813	0.17309	9.57288	0.860663			-0.746824
hsa-miR-6858-5p	1.34311	0.0353409	2.63129	0.863157			-0.736265
hsa-miR-585-5p	1.34446	0.111559	8.29767	0.864028			-0.732576
hsa-miR-28-5p	2.30336	0.203257	8.8244	0.864911			-0.728841
hsa-miR-561-3p	1.82271	0.197933	10.8593	0.868051			-0.715544
hsa-miR-551b-3p	1.9636	0.256031	13.0389	0.869909			-0.707679
hsa-miR-4463	1.60808	0.100367	6.24144	0.869934			-0.707571
hsa-miR-526b-5p	2.06516	0.236572	11.4554	0.870241			-0.706271
hsa-miR-887-5p	1.82923	0.177404	9.69829	0.870708			-0.704296
hsa-miR-4662a-3p	1.5065	0.0611798	4.06105	0.871756			-0.69986
hsa-miR-142-3p	2.06898	0.258065	12.473	0.871851			-0.699454
hsa-miR-3135b	1.65309	0.0833953	5.0448	0.872953			-0.694789
hsa-miR-4742-3p	4.60402	0.138518	3.00862	0.873276			-0.693421
hsa-miR-433-5p	1.67807	0.127795	7.61555	0.873339			-0.693157
hsa-miR-642b-5p	1.50978	0.0321812	2.13151	0.873655			-0.691816
hsa-miR-4659a-5p	1.6151	0.0555799	3.44127	0.873731			-0.691494
hsa-miR-302b-5p	2.07415	0.253088	12.202	0.874028			-0.69024
hsa-miR-644a	1.97337	0.135859	6.88463	0.874236			-0.689359
hsa-miR-577	1.92871	0.0884371	4.5853	0.877127			-0.677116
hsa-miR-6754-5p	1.84374	0.207312	11.2441	0.877613			-0.675058
hsa-miR-337-5p	1.84307	0.199601	10.8298	0.87775			-0.674478
hsa-miR-4705	1.66258	0.126349	7.5996	0.877963			-0.673577
hsa-miR-6863	1.68756	0.12881	7.63289	0.878277			-0.672248
hsa-miR-4445-3p	1.62507	0.122441	7.53451	0.879124			-0.66866
hsa-miR-432-3p	2.08655	0.154801	7.419	0.879254			-0.668113
hsa-miR-514b-5p	1.66724	0.0996131	5.97473	0.880425			-0.663155
hsa-miR-4769-3p	2.96653	0.272663	9.19131	0.880594			-0.662439
hsa-miR-4508	1.6288	0.142901	8.77341	0.881145			-0.660104
hsa-miR-498	2.34876	0.255903	10.8952	0.881958			-0.656661
hsa-miR-4717-5p	4.65381	0.15005	3.22423	0.88272			-0.653435
hsa-miR-18a-3p	2.35149	0.236829	10.0714	0.882986			-0.652308
hsa-miR-521	2.35277	0.0668186	2.84	0.883465			-0.650281
hsa-miR-6874-5p	1.85642	0.126875	6.83435	0.883651			-0.649493
hsa-miR-6749-5p	1.69832	0.141219	8.3152	0.883874			-0.648551
hsa-miR-7977	1.69868	0.216622	12.7523	0.884065			-0.64774
hsa-miR-489-5p	1.37586	0.179488	13.0455	0.884209			-0.647132
hsa-miR-4511	1.63499	0.0665462	4.07014	0.884491			-0.645939
hsa-miR-8071	1.6996	0.109079	6.41796	0.884539			-0.645733
hsa-miR-6749-3p	1.37728	0.0325678	2.36464	0.88512			-0.643274
hsa-miR-4662b	1.63711	0.11974	7.31412	0.885639			-0.641076
hsa-miR-4436b-5p	4.67217	0.69959	14.9736	0.886201			-0.638696
hsa-miR-4507	1.67897	0.204397	12.1739	0.886619			-0.636925
hsa-miR-3145-3p	1.679	0.0124077	0.738995	0.886632			-0.636872
hsa-miR-4657	1.67992	0.199964	11.9031	0.88712			-0.634804
hsa-miR-140-5p	2.10961	0.149857	7.10355	0.888971			-0.62697
hsa-miR-338-3p	2.36748	0.190796	8.05905	0.888989			-0.626894
hsa-miR-188-3p	1.86848	0.177303	9.48917	0.889851			-0.623245
hsa-miR-516b-5p	1.95855	0.106903	5.45827	0.890699			-0.619652
hsa-miR-342-3p	2.37332	0.160789	6.77485	0.891183			-0.617605
hsa-miR-557	2.01586	0.199184	9.88082	0.893063			-0.609642
hsa-miR-1273c	1.69204	0.212882	12.5814	0.893521			-0.607705
hsa-miR-7109-3p	1.87742	0.0714375	3.80509	0.893644			-0.607183
hsa-miR-4513	1.54436	0.031173	2.01851	0.893665			-0.607096
hsa-miR-624-3p	1.87816	0.137789	7.33637	0.89446			-0.603729
hsa-miR-935	2.03224	0.222326	10.9399	0.89557			-0.599027
hsa-miR-5087	1.69824	0.134905	7.94381	0.896794			-0.593845
hsa-miR-5588-3p	4.7283	0.19088	4.03697	0.896849			-0.593611
hsa-miR-4659a-3p	1.65803	0.0726624	4.38246	0.896956			-0.593162
hsa-miR-377-3p	2.38895	0.310114	12.9812	0.89705			-0.592763
hsa-miR-107	2.38903	0.0393322	1.64637	0.897081			-0.592629
hsa-miR-1825	2.62374	0.0625689	2.38472	0.89836			-0.587217
hsa-miR-376b-3p	2.13443	0.0703299	3.29501	0.899432			-0.582678
hsa-miR-383-3p	1.40001	0.0982501	7.01781	0.899728			-0.581423
hsa-miR-500b-3p	1.89321	0.211887	11.1919	0.901162			-0.575353
hsa-miR-4650-3p	1.70749	0.0672962	3.94124	0.901679			-0.573162
hsa-miR-7851-3p	1.73266	0.225691	13.0256	0.901749			-0.572864
hsa-miR-4643	1.66809	0.188387	11.2936	0.902399			-0.570114
hsa-miR-4653-5p	1.66829	0.174865	10.4817	0.902508			-0.569652
hsa-miR-96-5p	2.40628	0.109503	4.55071	0.903557			-0.565211
hsa-miR-211-5p	2.40919	0.218292	9.06081	0.90465			-0.560584
hsa-miR-19b-3p	2.40989	0.352109	14.611	0.904914			-0.559465
hsa-miR-6746-3p	1.90202	0.102065	5.36612	0.905354			-0.557604
hsa-miR-4803	4.77379	0.46716	9.78595	0.905476			-0.557085
hsa-miR-193b-3p	1.99219	0.17743	8.90625	0.905998			-0.554875
hsa-miR-31-5p	1.99717	0.144671	7.24382	0.908261			-0.545293
hsa-miR-371b-3p	3.06276	0.296614	9.68455	0.909159			-0.541493
hsa-miR-4742-5p	4.79464	0.0796334	1.66088	0.909432			-0.540335
hsa-miR-6781-5p	1.4153	0.207706	14.6757	0.909553			-0.539822
hsa-miR-4645-5p	1.68182	0.189884	11.2904	0.909825			-0.538671
hsa-miR-26a-1-3p	2.05415	0.2192	10.6711	0.910026			-0.537823
hsa-miR-5686	4.79792	0.589824	12.2933	0.910054			-0.537701
hsa-miR-4520-2-3p	4.79958	0.456541	9.51211	0.910369			-0.53637
hsa-miR-4534	1.68383	0.122361	7.26682	0.910916			-0.534054
hsa-miR-4768-3p	4.80507	0.523142	10.8873	0.911409			-0.531964
hsa-miR-5581-3p	4.8071	0.314899	6.55071	0.911794			-0.530334
hsa-miR-548ae-3p	1.68594	0.181089	10.7411	0.912058			-0.529218
hsa-miR-4438	1.68635	0.140604	8.33773	0.91228			-0.528278
hsa-miR-365a-3p	2.16498	0.107202	4.95161	0.912306			-0.528167
hsa-miR-582-3p	1.91614	0.239729	12.5111	0.912549			-0.527138
hsa-miR-122-5p	2.16609	0.160026	7.38777	0.912772			-0.526193
hsa-miR-4521	1.57869	0.108153	6.85078	0.913532			-0.522976
hsa-miR-369-3p	2.43501	0.101663	4.17503	0.914348			-0.519519
hsa-miR-148a-5p	2.07488	0.275316	13.269	0.914361			-0.519468
hsa-miR-8068	1.75871	0.119563	6.79831	0.915307			-0.515463
hsa-miR-3918	1.73401	0.0807215	4.65521	0.915681			-0.513878
hsa-miR-6884-3p	1.42643	0.0446401	3.12949	0.916708			-0.509528
hsa-miR-566	2.08192	0.286474	13.7601	0.917463			-0.506332
hsa-miR-223-5p	2.07155	0.20436	9.86507	0.917733			-0.505188
hsa-miR-6787-3p	1.76346	0.0315396	1.7885	0.917779			-0.504995
hsa-miR-6763-5p	1.92905	0.173791	9.00912	0.918221			-0.503123
hsa-miR-2467-5p	4.84191	0.630598	13.0237	0.918399			-0.502371
hsa-miR-520c-5p	2.08575	0.3126	14.9874	0.91915			-0.499191
hsa-miR-6726-5p	1.43092	0.206732	14.4475	0.91959			-0.497327
hsa-miR-125b-5p	2.18273	0.191148	8.75728	0.919783			-0.496508
hsa-miR-4713-5p	4.84956	0.658808	13.5849	0.919849			-0.49623
hsa-miR-6890-3p	1.93315	0.0926425	4.79231	0.920171			-0.494866
hsa-let-7f-2-3p	2.08904	0.11847	5.67106	0.920599			-0.493054
hsa-miR-6861-3p	1.77178	0.0662088	3.73685	0.922107			-0.48667
hsa-miR-183-5p	2.19268	0.126727	5.77957	0.923975			-0.47876
hsa-miR-5585-3p	4.87174	0.516381	10.5995	0.924056			-0.478418
hsa-miR-2392	1.75001	0.213131	12.1788	0.924134			-0.478085
hsa-miR-4522	1.59755	0.0173801	1.08792	0.924446			-0.476767
hsa-miR-95-5p	1.77694	0.213984	12.0423	0.924792			-0.475301
hsa-miR-4761-5p	4.87923	0.570008	11.6823	0.925477			-0.472401
hsa-miR-194-5p	2.4657	0.269289	10.9214	0.925872			-0.470728
hsa-miR-489-3p	2.46667	0.119784	4.85612	0.926234			-0.469194
hsa-miR-1915-3p	2.7065	0.299564	11.0683	0.926696			-0.467238
hsa-miR-4734	4.88599	0.425072	8.6998	0.926759			-0.466971
hsa-miR-96-3p	2.10401	0.114746	5.4537	0.927198			-0.465114
hsa-miR-323a-5p	1.94897	0.0496522	2.54761	0.928185			-0.460934
hsa-miR-450a-3p	1.75779	0.193234	10.993	0.928243			-0.460688
hsa-miR-200a-5p	2.47438	0.332173	13.4245	0.929132			-0.456927
hsa-miR-6794-5p	1.95278	0.217003	11.1125	0.929514			-0.455309
hsa-miR-27b-5p	2.10958	0.103154	4.8898	0.929651			-0.454727
hsa-miR-380-3p	2.20639	0.256644	11.6319	0.929752			-0.454298
hsa-miR-6841-5p	1.78664	0.152483	8.53465	0.929839			-0.45393
hsa-miR-4424	1.60694	0.192869	12.0023	0.929874			-0.453784
hsa-miR-218-5p	2.04482	0.112885	5.52053	0.929933			-0.453532
hsa-miR-4477a	1.76176	0.0713195	4.04819	0.930339			-0.451816
hsa-miR-3619-3p	1.76307	0.0844599	4.7905	0.93103			-0.44889
hsa-miR-548bb-3p	1.95664	0.174423	8.91443	0.931352			-0.447525
hsa-miR-7515	1.95791	0.172557	8.8133	0.931958			-0.444961
hsa-miR-372-5p	1.9625	0.167935	8.55721	0.934142			-0.435713
hsa-miR-6747-5p	1.96295	0.169719	8.64611	0.934359			-0.434793
hsa-miR-4723-5p	3.14782	0.335424	10.6558	0.934409			-0.434583
hsa-miR-545-5p	2.12427	0.0860776	4.0521	0.936128			-0.427305
hsa-miR-593-3p	2.12464	0.0786599	3.70227	0.93629			-0.42662
hsa-miR-26a-2-3p	2.12493	0.318708	14.9985	0.936416			-0.426083
hsa-miR-195-5p	2.22337	0.0874487	3.93316	0.93691			-0.423994
hsa-miR-542-5p	2.06056	0.276915	13.4388	0.937089			-0.423236
hsa-miR-6807-5p	1.96891	0.28366	14.407	0.937193			-0.422794
hsa-miR-519a-3p	2.22553	0.127924	5.748	0.93782			-0.420138
hsa-miR-4466	1.62076	0.118409	7.30578	0.937875			-0.419907
hsa-miR-374a-5p	2.06268	0.0439099	2.12878	0.938056			-0.419139
hsa-miR-6856-3p	1.80267	0.0834109	4.62708	0.938183			-0.418603
hsa-miR-1288-5p	1.9743	0.0987809	5.00333	0.939761			-0.411922
hsa-miR-3678-5p	2.74833	0.176811	6.43341	0.941018			-0.406601
hsa-miR-136-5p	2.50934	0.274493	10.9388	0.942258			-0.401349
hsa-miR-378a-5p	2.50976	0.291805	11.6268	0.942415			-0.400685
hsa-miR-181a-5p	2.51041	0.0490013	1.95192	0.942659			-0.39965
hsa-miR-3668	2.7532	0.122756	4.45866	0.942686			-0.399536
hsa-miR-30b-5p	2.51106	0.244225	9.72596	0.942905			-0.398611
hsa-miR-4790-3p	4.97339	0.485512	9.76219	0.943336			-0.396785
hsa-miR-181a-2-3p	2.14103	0.313224	14.6296	0.943513			-0.396035
hsa-miR-519c-5p	2.07535	0.133665	6.44062	0.943814			-0.394759
hsa-miR-15b-5p	2.07641	0.181624	8.74703	0.944298			-0.392711
hsa-miR-517c-3p	2.24255	0.205839	9.17882	0.94499			-0.38978
hsa-miR-875-5p	2.76012	0.389154	14.0992	0.945053			-0.389516
hsa-miR-6825-5p	1.81905	0.0651883	3.58365	0.946706			-0.382514
hsa-miR-1206	2.14919	0.234166	10.8955	0.947109			-0.380808
hsa-miR-1976	2.15152	0.294685	13.6966	0.948136			-0.376461
hsa-miR-513c-3p	1.79714	0.0302242	1.6818	0.94902			-0.372718
hsa-miR-4671-3p	1.64026	0.142197	8.6692	0.949155			-0.372147
hsa-miR-3942-3p	1.75611	0.175127	9.97243	0.950015			-0.368506
hsa-miR-1180-5p	1.99643	0.0951092	4.76395	0.950295			-0.36732
hsa-miR-1266-3p	1.47954	0.11743	7.93691	0.95084			-0.365012
hsa-miR-4751	5.01384	0.51336	10.2389	0.951009			-0.364298
hsa-miR-4632-3p	5.01854	0.399871	7.96786	0.951901			-0.36052
hsa-miR-2681-3p	1.76015	0.171695	9.75454	0.952204			-0.359238
hsa-miR-625-3p	1.99946	0.0838271	4.19248	0.95223			-0.359126
hsa-miR-191-3p	2.53799	0.371676	14.6445	0.953017			-0.355795
hsa-miR-6855-3p	1.48405	0.179552	12.0987	0.953739			-0.352738
hsa-miR-6826-5p	1.83303	0.193883	10.5772	0.953985			-0.351698
hsa-miR-5189-5p	1.7643	0.0168016	0.952309	0.954448			-0.349735
hsa-miR-377-5p	2.09971	0.209362	9.97098	0.954896			-0.347838
hsa-miR-598-3p	2.15731	0.300824	13.9444	0.955728			-0.344317
hsa-miR-4707-5p	1.76812	0.220668	12.4804	0.956514			-0.340988
hsa-miR-422a	2.54977	0.133518	5.23647	0.957439			-0.337072
hsa-miR-499b-3p	5.04818	0.290647	5.75745	0.957522			-0.33672
hsa-miR-3605-5p	2.79778	0.154617	5.52642	0.957949			-0.334914
hsa-let-7d-5p	2.55357	0.309494	12.1201	0.958865			-0.331033
hsa-miR-6739-3p	2.01468	0.103118	5.11831	0.95898			-0.330547
hsa-miR-4685-5p	5.06106	0.323883	6.39951	0.959966			-0.326373
hsa-miR-4536-5p	1.81841	0.180223	9.91104	0.960251			-0.325166
hsa-miR-1324	2.80497	0.204298	7.28343	0.960411			-0.32449
hsa-miR-651-3p	2.01817	0.148731	7.36958	0.960643			-0.323507
hsa-miR-1277-3p	2.80779	0.138036	4.91619	0.961377			-0.320397
hsa-miR-628-5p	2.01884	0.272949	13.5201	0.961458			-0.320055
hsa-miR-515-5p	2.28226	0.134577	5.89666	0.961725			-0.318924
hsa-miR-4457	1.78016	0.0998607	5.60966	0.963026			-0.313416
hsa-miR-133a-3p	2.1177	0.0770745	3.63953	0.963078			-0.313197
hsa-miR-510-3p	2.02336	0.129917	6.42086	0.963114			-0.313044
hsa-miR-3973	1.78124	0.169502	9.51596	0.963611			-0.310939
hsa-miR-22-3p	2.29034	0.211835	9.24908	0.965129			-0.304512
hsa-miR-548aj-3p	1.66787	0.0800511	4.79961	0.965133			-0.304495
hsa-miR-890	2.82031	0.268887	9.53393	0.965664			-0.302247
hsa-miR-4530	1.67068	0.222186	13.2991	0.966762			-0.297598
hsa-miR-23b-3p	2.57559	0.142496	5.53253	0.967136			-0.296016
hsa-miR-514a-3p	2.57623	0.0220445	0.855687	0.967374			-0.295005
hsa-miR-218-2-3p	2.03229	0.227054	11.1724	0.967863			-0.292938
hsa-miR-6825-3p	1.50638	0.0820059	5.44391	0.968086			-0.291992
hsa-miR-6806-3p	1.86037	0.0716444	3.85108	0.968213			-0.291452
hsa-miR-199a-5p	2.13086	0.202996	9.52647	0.969059			-0.28787
hsa-miR-490-3p	2.30095	0.311207	13.5251	0.969601			-0.285577
hsa-miR-3651	2.833	0.0821538	2.89988	0.970009			-0.283848
hsa-miR-4684-3p	1.79351	0.155349	8.66175	0.970247			-0.282844
hsa-miR-486-5p	2.58394	0.304828	11.7971	0.970269			-0.282751
hsa-miR-3653-3p	2.83577	0.271068	9.55888	0.970956			-0.279839
hsa-let-7e-5p	2.30442	0.251319	10.906	0.971062			-0.279391
hsa-miR-6809-5p	1.86736	0.161079	8.62604	0.971848			-0.276062
hsa-miR-4748	5.12385	0.443803	8.66152	0.971875			-0.275951
hsa-miR-6876-3p	1.51292	0.218107	14.4163	0.97229			-0.274194
hsa-miR-4652-5p	1.7985	0.166572	9.26177	0.972946			-0.271414
hsa-miR-5008-3p	1.84344	0.167835	9.10445	0.973471			-0.269193
hsa-miR-2682-5p	1.68236	0.0565434	3.36096	0.97352			-0.268983
hsa-miR-383-5p	2.14068	0.107559	5.02451	0.973526			-0.268958
hsa-miR-6740-3p	1.8717	0.0290929	1.55435	0.974111			-0.266481
hsa-miR-876-3p	2.84537	0.126309	4.4391	0.974244			-0.26592
hsa-miR-5189-3p	1.87214	0.162196	8.66362	0.974341			-0.265509
hsa-miR-3913-3p	1.68581	0.119978	7.11693	0.975515			-0.260539
hsa-miR-20b-5p	2.14596	0.291344	13.5764	0.975928			-0.258788
hsa-miR-192-5p	2.5991	0.118926	4.57567	0.975964			-0.258638
hsa-miR-651-5p	2.21474	0.116379	5.25474	0.975996			-0.258501
hsa-miR-4520b-5p	5.14601	0.77183	14.9986	0.976079			-0.258148
hsa-miR-5584-5p	5.15267	0.728089	14.1303	0.977341			-0.252806
hsa-miR-562	2.05392	0.30149	14.6788	0.978165			-0.249316
hsa-miR-549a	2.20933	0.318195	14.4023	0.978774			-0.246741
hsa-miR-373-3p	2.15257	0.112566	5.22937	0.978936			-0.246053
hsa-miR-621	2.05562	0.0733852	3.56998	0.978975			-0.245886
hsa-miR6761-3p	1.88116	0.154156	8.19473	0.979034			-0.245639
hsa-miR-7112-3p	1.88139	0.0896038	4.76262	0.979155			-0.245126
hsa-miR-518d-3p	2.60819	0.289152	11.0863	0.979376			-0.244191
hsa-miR-4462	1.85542	0.193031	10.4036	0.979795			-0.242414
hsa-miR-376a-3p	2.61089	0.195298	7.48012	0.98039			-0.239896
hsa-miR-192-3p	2.22654	0.199807	8.97387	0.981196			-0.236482
hsa-miR-153-3p	2.61354	0.196568	7.52115	0.981385			-0.235683
hsa-miR-92b-3p	2.22775	0.199005	8.93303	0.981727			-0.234234
hsa-miR-590-3p	2.22926	0.308062	13.819	0.982394			-0.231411
hsa-miR-449a	2.6166	0.173298	6.62304	0.982534			-0.23082
hsa-miR-4671-5p	1.69829	0.105493	6.21172	0.982739			-0.229952
hsa-miR-27b-3p	2.61805	0.187089	7.14614	0.983077			-0.228519
hsa-miR-6738-3p	2.06635	0.102311	4.95129	0.983574			-0.226415
hsa-miR-4499	1.81831	0.257018	14.135	0.983665			-0.226031
hsa-miR-3659	2.23731	0.226742	10.1346	0.985939			-0.2164
hsa-miR-215-5p	2.34038	0.329507	14.0792	0.986217			-0.215226
hsa-miR-4666a-3p	1.70469	0.122844	7.20619	0.986443			-0.214266
hsa-miR-6862-5p	1.89686	0.104634	5.51618	0.987204			-0.211044
hsa-miR-4494	1.70644	0.188218	11.0299	0.987453			-0.209993
hsa-miR-3179	1.8703	0.185632	9.92525	0.987655			-0.209138
hsa-miR-5001-3p	5.21091	0.679146	13.0332	0.988388			-0.206033
hsa-miR-4644	1.82711	0.0848418	4.64351	0.988424			-0.205881
hsa-miR-4259	1.87292	0.149113	7.96152	0.98904			-0.203273
hsa-miR-6843-3p	1.53931	0.0881432	5.72613	0.989252			-0.202373
hsa-miR-6771-3p	1.54018	0.116189	7.54388	0.989807			-0.200026
hsa-miR-325	2.1768	0.188573	8.66287	0.989953			-0.199407
hsa-miR-4434	1.71143	0.21927	12.8121	0.990341			-0.197763
hsa-miR-4439	1.83097	0.230519	12.59	0.990512			-0.197041
hsa-miR-7158-3p	2.08223	0.206904	9.93665	0.991134			-0.194405
hsa-miR-4679	1.71283	0.146137	8.53186	0.991152			-0.194328
hsa-miR-6873-5p	2.08376	0.131286	6.30046	0.99186			-0.19133
hsa-miR-4694-3p	1.71406	0.173445	10.119	0.991863			-0.191321
hsa-miR-6801-5p	1.90605	0.277944	14.5822	0.991988			-0.190792
hsa-miR-203a-5p	2.08482	0.127146	6.09866	0.992366			-0.189189
hsa-miR-3927-3p	1.87976	0.128343	6.82764	0.99265			-0.187987
hsa-miR-576-5p	2.25268	0.185117	8.21764	0.992713			-0.187719
hsa-miR-4417	1.83567	0.156738	8.53847	0.993058			-0.186259
hsa-miR-3153	1.88151	0.148382	7.88631	0.993575			-0.18407
hsa-miR-4659b-3p	1.88184	0.186408	9.90565	0.993747			-0.183344
hsa-miR-8485	2.08943	0.0579611	2.77402	0.99456			-0.179899
hsa-miR-6888-5p	2.08985	0.28641	13.7048	0.994759			-0.179057
hsa-miR-203b-3p	1.72004	0.122715	7.13439	0.995326			-0.176658
hsa-miR-586	2.18919	0.134103	6.1257	0.995587			-0.175552
hsa-miR-4675	1.88587	0.00942769	0.499911	0.995877			-0.174323
hsa-miR-6769a-3p	2.09297	0.158796	7.58712	0.996245			-0.172767
hsa-miR-4761-3p	5.25329	0.446486	8.49916	0.996428			-0.171992
hsa-miR-4664-3p	1.84252	0.0749029	4.06523	0.996765			-0.170565
hsa-miR-6828-5p	1.55251	0.086596	5.57781	0.997733			-0.166463
hsa-miR-548o-5p	1.88957	0.114185	6.04289	0.997832			-0.166048
hsa-miR-6827-5p	1.91857	0.0493535	2.57241	0.998501			-0.163212
hsa-miR-4474-5p	1.72561	0.183128	10.6124	0.998545			-0.163027
hsa-miR-4468	1.89212	0.102935	5.44017	0.999179			-0.160342
hsa-miR-199b-5p	2.19794	0.177859	8.09209	0.999567			-0.1587
hsa-miR-8066	2.10226	0.0850766	4.04692	1.00067			-0.154046
hsa-miR-513b-3p	2.10268	0.216904	10.3156	1.00087			-0.153188
hsa-miR-548ac	1.85024	0.0472066	2.55137	1.00094			-0.152884
hsa-miR-4665-5p	1.73242	0.130795	7.54986	1.00249			-0.146344
hsa-miR-520a-3p	2.66994	0.292577	10.9582	1.00256			-0.146011
hsa-miR-1199-3p	1.92678	0.245514	12.7422	1.00278			-0.145112
hsa-miR-423-3p	2.67063	0.0894732	3.35027	1.00282			-0.144915
hsa-miR-320d	2.92965	0.391889	13.3766	1.0031			-0.143738
hsa-miR-367-3p	2.67175	0.13615	5.09592	1.00324			-0.143138
hsa-miR-4520-5p	1.85488	0.118153	6.36982	1.00345			-0.142254
hsa-miR-18a-5p	2.67507	0.0796746	2.97841	1.00449			-0.137853
hsa-miR-3934-3p	1.8576	0.181235	9.75641	1.00492			-0.136038
hsa-miR-144-3p	2.2117	0.217024	9.81256	1.00583			-0.132202
hsa-miR-411-5p	2.11262	0.178797	8.46326	1.00612			-0.130947
hsa-miR-299-5p	2.67977	0.313001	11.6801	1.00626			-0.130381
hsa-miR-548am-3p	1.86037	0.201765	10.8454	1.00642			-0.12968
hsa-miR-6893-3p	2.11462	0.172902	8.17651	1.00655			-0.129134
hsa-miR-320d	2.94273	0.19643	6.67509	1.00758			-0.124776
hsa-miR-6740-5p	2.11771	0.211331	9.97921	1.00802			-0.122896
hsa-miR-152-5p	1.56908	0.0475433	3.03001	1.00838			-0.121368
hsa-miR-516a-3p	2.94717	0.186372	6.32377	1.0091			-0.118343
hsa-miR-5006-5p	5.32375	0.228406	4.29032	1.00979			-0.11541
hsa-miR-6756-5p	2.12283	0.186899	8.80424	1.01046			-0.112578
hsa-miR-3677-5p	1.86842	0.0926892	4.96084	1.01077			-0.111258
hsa-miR-4802-3p	5.32916	0.361594	6.7852	1.01082			-0.111067
hsa-miR-6796-5p	1.946	0.224285	11.5254	1.01278			-0.102762
hsa-miR-20a-5p	2.69817	0.25905	9.60094	1.01316			-0.10113
hsa-miR-4791	5.34217	0.0696317	1.30344	1.01328			-0.100619
hsa-miR-432-5p	2.69875	0.220632	8.17536	1.01338			-0.100213
hsa-miR-4481	1.91908	0.153945	8.02177	1.01342			-0.100061
hsa-miR-553	2.12843	0.239872	11.2699	1.01365			-0.0990722
hsa-miR-4449	1.87533	0.0724684	3.8643	1.01451			-0.0954176
hsa-miR-6892-3p	1.94958	0.162701	8.34544	1.01464			-0.0948751
hsa-let-7c-5p	2.7035	0.221603	8.19691	1.01516			-0.0926619
hsa-miR-4712-5p	5.35581	0.307449	5.74048	1.01587			-0.0896602
hsa-miR-3925-3p	1.92427	0.221813	11.5271	1.01616			-0.0884616
hsa-miR-6751-3p	1.58212	0.219617	13.8812	1.01676			-0.0859084
hsa-miR-1343-3p	1.75749	0.108508	6.17404	1.017			-0.084901
hsa-miR-1268b	1.92633	0.21022	10.913	1.01724			-0.0838562
hsa-miR-1-5p	1.58336	0.209467	13.2293	1.01756			-0.0825263
hsa-miR-6814-3p	2.13883	0.258032	12.0642	1.01808			-0.0803332
hsa-miR-3974	1.76106	0.134014	7.60989	1.01906			-0.0761757
hsa-miR-3682-3p	2.31344	0.116726	5.04555	1.01949			-0.0743392
hsa-miR-7113-3p	2.14377	0.0329674	1.53782	1.02042			-0.0703873
hsa-miR-548am-5p	1.76364	0.192259	10.9012	1.02056			-0.0698341
hsa-miR-144-5p	2.24561	0.187644	8.35602	1.02125			-0.0669013
hsa-miR-3922-5p	1.93442	0.0978792	5.05987	1.02152			-0.0657684
hsa-miR-4797-3p	5.38691	0.588603	10.9266	1.02177			-0.0646887
hsa-miR-15a-5p	2.42655	0.252856	10.4204	1.02253			-0.0614825
hsa-miR-200b-3p	2.42797	0.213755	8.80387	1.02313			-0.058953
hsa-miR-518a-5p	2.25136	0.0727422	3.23104	1.02386			-0.0558409
hsa-miR-6873-3p	1.96767	0.173327	8.80873	1.02406			-0.0550067
hsa-miR-503-3p	1.94225	0.207064	10.661	1.02565			-0.0482629
hsa-miR-7847-3p	2.15693	0.143564	6.65594	1.02669			-0.0438562
hsa-miR-33b-5p	2.3306	0.0940294	4.03457	1.02705			-0.0423367
hsa-miR-130a-3p	2.25853	0.156773	6.94135	1.02712			-0.0420248
hsa-miR-604	2.33123	0.104434	4.47979	1.02733			-0.0411433
hsa-miR-21-5p	2.43956	0.251936	10.3271	1.02801			-0.0382681
hsa-miR-6837-3p	2.15982	0.0664097	3.07478	1.02807			-0.0380354
hsa-miR-132-3p	2.26221	0.297954	13.1709	1.0288			-0.0349459
hsa-miR-4780	5.42481	0.608407	11.2153	1.02896			-0.0342497
hsa-miR-222-3p	2.74084	0.257971	9.41212	1.02919			-0.0332917
hsa-miR-7706	1.97781	0.194319	9.82499	1.02933			-0.032676
hsa-miR-4418	1.78023	0.125808	7.06697	1.03015			-0.0291956
hsa-miR-885-5p	3.01053	0.403916	13.4168	1.03079			-0.0264818
hsa-miR-550b-3p	1.95587	0.100272	5.12672	1.03284			-0.0178043
hsa-miR-4706	1.95895	0.152702	7.7951	1.03447			-0.0109286
hsa-miR-2467-3p	5.46058	0.385489	7.05949	1.03574			-0.00552319
hsa-miR-603	2.35093	0.252592	10.7444	1.03601			-0.00439359
hsa-miR-581	2.17635	0.0965971	4.43849	1.03647			-0.00243959
hsa-miR-8089	2.17927	0.158566	7.27611	1.03732			0.0011609
hsa-let-7b-5p	2.7649	0.0975671	3.52877	1.03822			0.00496665
hsa-miR-4501	1.9198	0.0959871	4.99986	1.03857			0.00642753
hsa-miR-548av-5p	5.47701	0.115875	2.11565	1.03886			0.0076776
hsa-miR-6760-3p	2.18392	0.31291	14.3279	1.03954			0.0105375
hsa-miR-4678	1.79845	0.134568	7.48241	1.0407			0.0154504
hsa-miR-608	2.34947	0.110909	4.72058	1.04085			0.016115
hsa-miR-520h	2.47107	0.178016	7.204	1.04129			0.0179511
hsa-miR-572	2.1872	0.225408	10.3058	1.04164			0.0194309
hsa-miR-4681	1.80162	0.0718109	3.98591	1.04253			0.0232132
hsa-miR-5197-3p	1.80184	0.0220277	1.22251	1.04266			0.0237556
hsa-miR-618	2.19082	0.0322849	1.47364	1.04336			0.0267408
hsa-miR-4699-3p	1.92924	0.0596505	3.09191	1.04368			0.0280655
hsa-miR-488-3p	2.19169	0.188609	8.60566	1.04378			0.0284928
hsa-miR-219b-3p	1.93031	0.0663191	3.43567	1.04425			0.0305075
hsa-let-7i-3p	2.37046	0.216301	9.12487	1.04462			0.0320407
hsa-miR-198	2.47904	0.336161	13.5601	1.04465			0.0321735
hsa-miR-4464	1.93344	0.135543	7.01044	1.04595			0.0376824
hsa-miR-149-3p	2.19743	0.14899	6.78017	1.04651			0.0400698
hsa-miR-3976	1.80887	0.137137	7.5814	1.04672			0.0409649
hsa-miR-939-5p	3.05748	0.244771	8.00565	1.04687			0.041579
hsa-miR-4519	1.93573	0.0173995	0.898858	1.04719			0.0429322
hsa-miR-34c-3p	2.1995	0.291253	13.2418	1.0475			0.0442418
hsa-miR-6879-3p	2.01446	0.207106	10.281	1.04841			0.048093
hsa-miR-138-2-3p	2.20307	0.303061	13.7563	1.0492			0.051438
hsa-miR-3689f	1.81453	0.252591	13.9205	1.05			0.0548456
hsa-miR-3194-5p	1.98889	0.174473	8.77241	1.05028			0.056008
hsa-miR-134-3p	2.20744	0.119292	5.4041	1.05073			0.0579312
hsa-miR-619-5p	2.21014	0.111184	5.03064	1.05202			0.0633901
hsa-miR-7155-3p	2.02163	0.292298	14.4585	1.05214			0.0639025
hsa-miR-7849-3p	2.2144	0.180184	8.1369	1.05405			0.0719723
hsa-miR-519d-5p	2.21544	0.0736896	3.32618	1.05454			0.0740647
hsa-miR-6516-5p	2.0267	0.089106	4.39661	1.05478			0.0750647
hsa-miR-199a-3p	2.32185	0.113511	4.88883	1.05592			0.0798939
hsa-miR-4527	1.95223	0.040169	2.05759	1.05611			0.0807236
hsa-miR-30c-5p	2.8131	0.248834	8.84553	1.05632			0.081593
hsa-miR-519e-3p	2.32332	0.246823	10.6237	1.05659			0.0827266
hsa-miR-4768-5p	5.57201	0.711775	12.7741	1.05688			0.0839707
hsa-miR-425-3p	2.50972	0.0649562	2.58819	1.05757			0.0868983
hsa-miR-4651	2.00344	0.172612	8.61578	1.05796			0.0885561
hsa-miR-3653-5p	1.64741	0.133931	8.12977	1.05872			0.0917705
hsa-miR-6866-3p	2.2245	0.119146	5.35607	1.05885			0.0923268
hsa-miR-653-5p	2.22336	0.180669	8.12592	1.05886			0.0923512
hsa-miR-6803-5p	1.64769	0.145041	8.80265	1.0589			0.0925369
hsa-miR-1245b-3p	5.58671	0.685746	12.2746	1.05967			0.0957732
hsa-miR-4677-3p	1.95893	0.0414102	2.11392	1.05974			0.0960651
hsa-miR-4666a-5p	1.83155	0.271446	14.8205	1.05985			0.0965513
hsa-miR-6743-5p	1.65401	0.0477385	2.88622	1.06297			0.109734
hsa-miR-4517	2.01381	0.241095	11.9721	1.06344			0.111732
hsa-miR-517-5p	2.33886	0.217516	9.30006	1.06365			0.112651
hsa-miR-1293	3.1083	0.443054	14.2539	1.06427			0.115258
hsa-miR-605-5p	2.34095	0.270408	11.5512	1.0646			0.116664
hsa-miR-301b-5p	2.23732	0.0942306	4.21175	1.06496			0.118169
hsa-miR-6824-3p	2.04893	0.104601	5.10513	1.06635			0.124054
hsa-miR-525-5p	2.5308	0.192143	7.59218	1.06646			0.124523
hsa-miR-329-3p	2.34533	0.0925673	3.94688	1.06659			0.125098
hsa-miR-185-5p	2.34536	0.301242	12.8442	1.06661			0.125157
hsa-miR-4516	2.0205	0.10286	5.0908	1.06697			0.126697
hsa-miR-378g	1.97598	0.15943	8.06844	1.06896			0.135108
hsa-miR-602	2.24515	0.24315	10.83	1.06924			0.136285
hsa-miR-4444	5.64172	0.257651	4.56689	1.0701			0.139955
hsa-miR-937-3p	3.13131	0.181848	5.80742	1.07215			0.148611
hsa-miR-4490	1.98458	0.129816	6.54123	1.07361			0.154814
hsa-miR-6765-3p	2.06314	0.216456	10.4916	1.07374			0.155361
hsa-miR-26b-5p	2.85998	0.296602	10.3707	1.07392			0.156133
hsa-miR-2682-3p	1.85715	0.0650584	3.50314	1.07466			0.159254
hsa-miR-452-3p	2.86201	0.267864	9.3593	1.07468			0.159349
hsa-miR-4500	1.98725	0.278092	13.9938	1.07506			0.160931
hsa-miR-6836-3p	2.25862	0.281106	12.4459	1.0751			0.161095
hsa-miR-5584-3p	5.66851	0.478043	8.43331	1.07518			0.161467
hsa-let-7f-1-3p	2.44133	0.21472	8.79523	1.07585			0.16427
hsa-miR-4693-3p	1.86079	0.146672	7.88223	1.07677			0.168183
hsa-miR-15a-3p	2.43332	0.175516	7.21302	1.07801			0.173411
hsa-miR-3940-5p	1.99417	0.0559703	2.80669	1.0788			0.176786
hsa-miR-6867-3p	2.2673	0.0590427	2.6041	1.07922			0.178575
hsa-miR-7114-3p	2.07588	0.106244	5.11801	1.08037			0.183441
hsa-miR-548a-3p	2.45293	0.262233	10.6906	1.08096			0.185922
hsa-miR-181b-2-3p	2.27164	0.288856	12.7158	1.08129			0.18732
hsa-miR-5692c	5.70238	0.455594	7.98955	1.08161			0.188668
hsa-miR-4539	2.04895	0.0749567	3.6583	1.08199			0.190302
hsa-miR-4480	2.05011	0.0391973	1.91196	1.08261			0.192891
hsa-miR-494-3p	2.57056	0.247748	9.63789	1.08321			0.195461
hsa-miR-4676-5p	2.00241	0.121837	6.0845	1.08326			0.195653
hsa-miR-19a-3p	2.88765	0.276654	9.5806	1.08431			0.200122
hsa-miR-4722-5p	5.71966	0.822479	14.3799	1.08489			0.202546
hsa-miR-4485-3p	1.87492	0.103264	5.50762	1.08495			0.202808
hsa-miR-4529-5p	1.87521	0.230377	12.2854	1.08511			0.20351
hsa-miR-324-5p	2.8918	0.113466	3.92373	1.08587			0.206712
hsa-miR-5194	5.72541	0.308923	5.39564	1.08598			0.207167
hsa-miR-567	2.46688	0.115368	4.6767	1.08711			0.211948
hsa-miR-7-5p	2.58319	0.340556	13.1835	1.08853			0.217989
hsa-miR-4510	2.01244	0.102073	5.0721	1.08868			0.218629
hsa-miR-6769b-3p	2.28729	0.205366	8.97855	1.08874			0.218871
hsa-miR-4533	2.06376	0.163371	7.9162	1.08982			0.223418
hsa-miR-4718	3.67927	0.387792	10.5399	1.09217			0.233369
hsa-miR-6785-3p	1.69973	0.110209	6.48394	1.09234			0.234125
hsa-miR-6801-3p	2.29523	0.064807	2.82355	1.09252			0.234877
hsa-miR-6870-5p	2.09936	0.197198	9.39324	1.0926			0.235185
hsa-miR-548av-3p	5.76064	0.759762	13.1888	1.09266			0.235458
hsa-miR-3620-3p	3.19446	0.439561	13.7601	1.09377			0.24016
hsa-miR-4776-5p	3.69026	0.477709	12.9451	1.09543			0.247185
hsa-miR-4786-3p	3.69145	0.417063	11.2981	1.09578			0.248681
hsa-miR-570-5p	2.07691	0.111134	5.35095	1.09676			0.252817
hsa-miR-4709-5p	1.89884	0.25242	13.2933	1.09879			0.261417
hsa-miR-4741	5.79306	0.600516	10.3661	1.09881			0.261495
hsa-miR-346	2.41721	0.136631	5.65244	1.09928			0.263509
hsa-miR-196b-5p	2.92816	0.426804	14.5759	1.09952			0.264523
hsa-miR-3682-5p	2.03882	0.116827	5.73012	1.10296			0.279059
hsa-miR-374c-3p	1.90735	0.106454	5.58124	1.10371			0.282253
hsa-miR-4482-5p	2.0415	0.120667	5.91069	1.1044			0.285185
hsa-miR-3192-3p	2.3261	0.0763495	3.2823	1.10721			0.297086
hsa-miR-6811-5p	2.32927	0.0663164	2.84709	1.10872			0.303479
hsa-miR-4512	1.91742	0.0804948	4.19807	1.10954			0.306935
hsa-miR-4532	2.10216	0.194304	9.2431	1.11009			0.309267
hsa-miR-6730-5p	2.3329	0.214481	9.19374	1.11045			0.310793
hsa-miR-5582-3p	3.74162	0.166242	4.44303	1.11068			0.311743
hsa-miR-4703-5p	1.92232	0.132114	6.87265	1.11238			0.318936
hsa-miR-6870-3p	2.33917	0.172415	7.37078	1.11343			0.323422
hsa-miR-4665-3p	1.92432	0.133178	6.92076	1.11353			0.323844
hsa-miR-3065-3p	2.10876	0.269652	12.7872	1.11358			0.324032
hsa-miR-7843-5p	1.73331	0.141539	8.16585	1.11392			0.325489
hsa-miR-362-3p	2.52917	0.325205	12.8582	1.11456			0.328171
hsa-miR-8056	2.34218	0.27295	11.6537	1.11487			0.329496
hsa-miR-4670-5p	2.06436	0.15714	7.61204	1.11678			0.337565
hsa-miR-5699-5p	2.14805	0.183653	8.54978	1.11793			0.342463
hsa-miR-613	2.53799	0.0776441	3.05928	1.11844			0.344633
hsa-miR-4319	2.11865	0.192559	9.08876	1.1188			0.346151
hsa-miR-4307	2.12102	0.123821	5.8378	1.12005			0.351451
hsa-miR-1291	3.27131	0.130501	3.98925	1.12008			0.351572
hsa-miR-655-5p	1.74396	0.193445	11.0923	1.12077			0.35447
hsa-miR-3074-3p	2.12412	0.138921	6.54019	1.12169			0.358364
hsa-miR-508-3p	2.46719	0.174238	7.06219	1.12202			0.35976
hsa-let-7c-3p	1.74645	0.148708	8.51488	1.12237			0.361241
hsa-miR-137	2.99005	0.288633	9.65312	1.12277			0.362931
hsa-miR-196a-3p	2.36065	0.0279274	1.18304	1.12424			0.369192
hsa-miR-221-5p	2.55324	0.245062	9.59807	1.12517			0.373088
hsa-miR-219a-5p	2.9977	0.10705	3.57108	1.12564			0.375079
hsa-miR-4699-5p	2.08102	0.116355	5.59124	1.12578			0.375707
hsa-miR-638	2.3651	0.222695	9.41587	1.12636			0.378166
hsa-miR-4472	2.08239	0.122504	5.88283	1.12653			0.378853
hsa-miR-9500	2.36847	0.180164	7.60678	1.12738			0.382476
hsa-miR-30e-3p	3.00354	0.334409	11.1338	1.12783			0.384371
hsa-miR-548ai	2.08731	0.0960409	4.60117	1.12919			0.39013
hsa-miR-4422	2.13922	0.306051	14.3067	1.12966			0.392126
hsa-miR-5681b	3.80592	0.297106	7.80642	1.12976			0.392552
hsa-miR-185-3p	2.56604	0.321252	12.5194	1.1308			0.396966
hsa-miR-6789-5p	2.3775	0.269099	11.3186	1.13168			0.400672
hsa-miR-6758-3p	2.37844	0.165128	6.94268	1.13213			0.402577
hsa-miR-665	3.31635	0.29737	8.96679	1.13551			0.416872
hsa-miR-4670-3p	1.96309	0.0528954	2.6945	1.13597			0.418816
hsa-miR-374a-3p	2.38648	0.269675	11.3001	1.13655			0.421281
hsa-miR-188-5p	2.50046	0.201593	8.06222	1.13715			0.423813
hsa-miR-302e	2.58063	0.0411269	1.59367	1.13724			0.424199
hsa-miR-4637	1.96532	0.10807	5.49882	1.13726			0.424294
hsa-miR-6858-3p	2.3899	0.341884	14.3053	1.13759			0.425677
hsa-miR-6848-5p	2.18682	0.289148	13.2223	1.13811			0.427901
hsa-miR-548aw	3.83441	0.262105	6.83561	1.13822			0.428359
hsa-miR-382-5p	2.50341	0.245631	9.81187	1.13849			0.429487
hsa-miR-4450	1.96837	0.201005	10.2118	1.13902			0.431757
hsa-miR-7110-3p	2.18863	0.324947	14.847	1.13906			0.4319
hsa-miR-4635	2.10912	0.219118	10.3891	1.14099			0.440079
hsa-miR-4727-5p	6.01632	0.603107	10.0245	1.14116			0.440798
hsa-miR-301a-3p	2.70955	0.111952	4.13175	1.14178			0.443448
hsa-miR-4638-5p	1.97321	0.288934	14.6429	1.14182			0.443614
hsa-miR-548an	1.97322	0.137872	6.98717	1.14183			0.443635
hsa-miR-942-3p	1.77732	0.170664	9.60231	1.14221			0.445253
hsa-miR-4469	2.1635	0.102239	4.72564	1.14249			0.446425
hsa-miR-3652	3.33898	0.179519	5.37647	1.14325			0.449677
hsa-miR-4698	2.16753	0.196376	9.05988	1.14462			0.455442
hsa-miR-378f	1.97864	0.263929	13.3389	1.14497			0.456934
hsa-miR-7843-3p	2.40765	0.187116	7.7717	1.14603			0.461447
hsa-miR-4636	2.11917	0.216937	10.2369	1.14642			0.463089
hsa-miR-5096	6.04464	0.504472	8.34577	1.14653			0.46354
hsa-miR-19b-2-5p	2.40752	0.340074	14.1255	1.14656			0.463695
hsa-miR-548ad-3p	2.11981	0.195432	9.21931	1.14677			0.464568
hsa-miR-649	2.41046	0.185051	7.67699	1.14796			0.46962
hsa-miR-371a-3p	2.72501	0.0878172	3.22264	1.14829			0.471021
hsa-miR-1231	3.3593	0.287635	8.56235	1.15021			0.479138
hsa-miR-132-5p	2.41541	0.209635	8.67905	1.15032			0.479615
hsa-miR-7151-3p	2.42172	0.0339078	1.40015	1.15273			0.489793
hsa-miR-190a-5p	3.07166	0.370096	12.0487	1.15341			0.492677
hsa-miR-526a	2.74472	0.259901	9.46912	1.1566			0.506184
hsa-miR-4301	2.19026	0.0649905	2.96725	1.15662			0.506265
hsa-miR-219b-5p	2.19107	0.257348	11.7453	1.15705			0.508071
hsa-miR-3529-5p	6.11195	0.572127	9.3608	1.15929			0.517596
hsa-miR-378a-3p	1.8055	0.145111	8.03717	1.16032			0.521921
hsa-miR-5006-3p	6.12181	0.796861	13.0168	1.16116			0.525512
hsa-miR-4453	2.19936	0.0813122	3.69708	1.16142			0.526608
hsa-miR-619-3p	2.44036	0.363509	14.8957	1.16221			0.529923
hsa-miR-517a-3p	3.09791	0.277055	8.94329	1.16327			0.534412
hsa-miR-148a-3p	3.09797	0.324521	10.4753	1.16329			0.534511
hsa-miR-6799-3p	2.23612	0.0835355	3.73574	1.16377			0.536527
hsa-miR-1245b-5p	6.14182	0.337656	5.49765	1.16496			0.541586
hsa-miR-4737	3.92606	0.0592342	1.50874	1.16542			0.54355
hsa-miR-5002-3p	3.92682	0.218971	5.5763	1.16565			0.544509
hsa-miR-6737-5p	2.24257	0.321366	14.3303	1.16712			0.550745
hsa-miR-6822-5p	2.45232	0.332677	13.5658	1.1673			0.551475
hsa-miR-26a-5p	3.10879	0.375362	12.0742	1.16735			0.55171
hsa-miR-4518	2.15922	0.121682	5.63547	1.16809			0.554824
hsa-miR-595	2.57148	0.29001	11.2779	1.16945			0.560575
hsa-miR-6770-3p	2.24852	0.0220334	0.979908	1.17022			0.563865
hsa-miR-5682	6.17109	0.763454	12.3715	1.17051			0.565089
hsa-miR-3689e	2.02396	0.224955	11.1146	1.17119			0.567972
hsa-miR-92a-2-5p	2.45934	0.342167	13.913	1.17124			0.568187
hsa-miR-6847-5p	2.46148	0.282776	11.488	1.17166			0.569938
hsa-miR-4669	2.16652	0.175225	8.08785	1.17204			0.571552
hsa-miR-4655-5p	2.02548	0.12954	6.3955	1.17207			0.571687
hsa-miR-4694-5p	2.0258	0.211599	10.4452	1.17225			0.572461
hsa-miR-4687-3p	2.02602	0.291165	14.3713	1.17238			0.573001
hsa-miR-29a-3p	2.78355	0.340345	12.227	1.17297			0.575476
hsa-miR-25-5p	2.66433	0.199545	7.48952	1.17412			0.580363
hsa-miR-6806-5p	2.26148	0.244644	10.8179	1.17696			0.592408
hsa-miR-1587	2.0344	0.106438	5.23193	1.17723			0.593529
hsa-miR-5088-3p	2.26727	0.232824	10.2689	1.17998			0.605177
hsa-miR-499a-5p	2.59715	0.0669828	2.57909	1.18112			0.609992
hsa-miR-8052	2.48498	0.186021	7.48584	1.18284			0.617287
hsa-miR-4789-3p	6.23757	0.840111	13.4686	1.18312			0.618484
hsa-miR-6798-3p	1.84504	0.112339	6.0887	1.18573			0.629509
hsa-miR-548i	3.46558	0.285117	8.22711	1.1866			0.633207
hsa-miR-4688	2.05277	0.0661776	3.22382	1.18786			0.638551
hsa-miR-4479	2.05493	0.0829588	4.03706	1.18911			0.64384
hsa-miR-548at-5p	4.00884	0.5407	13.4877	1.19			0.647593
hsa-miR-4701-5p	6.27909	0.838397	13.3522	1.191			0.651823
hsa-miR-548x-3p	2.20221	0.291712	13.2463	1.19135			0.653313
hsa-miR-6840-3p	2.50353	0.356969	14.2586	1.19167			0.654685
hsa-miR-32-5p	2.62161	0.307306	11.722	1.19224			0.657089
hsa-miR-6859-5p	2.29093	0.121788	5.31607	1.19229			0.657317
hsa-miR-6842-3p	2.29786	0.0349018	1.51889	1.1959			0.672582
hsa-miR-4431	2.21235	0.0778914	3.52076	1.19683			0.676525
hsa-miR-4750-5p	6.32054	0.409663	6.48146	1.19886			0.68511
hsa-miR-145-5p	2.63882	0.239495	9.07586	1.20007			0.690225
hsa-miR-1180-3p	2.72493	0.38326	14.065	1.20083			0.693437
hsa-miR-124-3p	2.85296	0.285373	10.0027	1.20221			0.699305
hsa-miR-335-3p	2.52665	0.204512	8.0942	1.2033			0.70391
hsa-miR-6827-3p	1.87285	0.264345	14.1145	1.2036			0.705206
hsa-miR-548aq-5p	6.35195	0.459848	7.23947	1.20482			0.710342
hsa-miR-34a-5p	2.64955	0.231658	8.7433	1.20495			0.710901
hsa-miR-6753-5p	1.87941	0.0890969	4.74068	1.20782			0.723052
hsa-miR-183-3p	2.74111	0.390554	14.248	1.20796			0.723636
hsa-miR-9-3p	2.8694	0.334884	11.6709	1.20914			0.728642
hsa-miR-6788-3p	2.33022	0.300401	12.8915	1.21274			0.743891
hsa-miR-520d-3p	2.88071	0.353045	12.2555	1.21391			0.748829
hsa-miR-4538	2.29964	0.10846	4.71642	1.21438			0.750811
hsa-miR-4429	2.30217	0.113109	4.91312	1.21571			0.75648
hsa-miR-4641	4.09727	0.22935	5.59763	1.21625			0.758738
hsa-miR-4766-5p	6.41328	0.491482	7.66349	1.21645			0.759596
hsa-miR-378d	2.30373	0.148899	6.4634	1.21654			0.759957
hsa-miR-135a-3p	2.55853	0.300279	11.7364	1.21848			0.768195
hsa-miR-30d-5p	3.24586	0.218025	6.717	1.21882			0.76964
hsa-miR-6838-3p	1.89906	0.104004	5.47662	1.22045			0.77651
hsa-miR-4707-3p	2.25653	0.14741	6.53259	1.22073			0.777727
hsa-miR-6763-3p	2.56978	0.153185	5.96101	1.22321			0.788205
hsa-miR-519b-5p	2.56981	0.358387	13.946	1.22385			0.790941
hsa-miR-4724-3p	4.12342	0.16542	4.01171	1.22401			0.7916
hsa-miR-99a-3p	2.5724	0.108876	4.23247	1.22509			0.796175
hsa-miR-4695-3p	6.46336	0.171559	2.65433	1.22595			0.799816
hsa-miR-216a-5p	2.69575	0.203296	7.54133	1.22596			0.799855
hsa-miR-548h-3p	2.32671	0.0791071	3.39995	1.22867			0.811352
hsa-miR-4638-3p	2.12422	0.211928	9.97677	1.22921			0.813604
hsa-miR-302a-3p	3.27388	0.41999	12.8285	1.22934			0.81418
hsa-miR-1539	3.59413	0.394636	10.98	1.23062			0.819569
hsa-miR-1207-3p	3.59613	0.311934	8.67418	1.2313			0.822464
hsa-miR-6818-3p	2.3673	0.144643	6.11005	1.23204			0.8256
hsa-miR-6868-3p	2.36881	0.111643	4.71304	1.23282			0.828922
hsa-miR-7158-5p	1.91926	0.0483719	2.52034	1.23343			0.831469
hsa-miR-4668-5p	2.33628	0.270418	11.5747	1.23373			0.83275
hsa-miR-5705	6.52377	0.965285	14.7964	1.23741			0.848326
hsa-miR-330-3p	3.29599	0.264676	8.03024	1.23765			0.849335
hsa-miR-4782-3p	4.17097	0.0205871	0.493581	1.23813			0.851366
hsa-miR-450a-5p	3.29737	0.398922	12.0982	1.23816			0.851521
hsa-miR-520b	3.30005	0.276712	8.3851	1.23917			0.855782
hsa-miR-5683	4.17592	0.249513	5.97504	1.23959			0.857584
hsa-miR-3960	2.29658	0.190632	8.30065	1.2424			0.869473
hsa-miR-133a-5p	2.39253	0.093728	3.91753	1.24517			0.881191
hsa-miR-3173-3p	2.35845	0.0864982	3.66759	1.24543			0.882303
hsa-miR-136-3p	2.62205	0.0605852	2.31061	1.24873			0.896276
hsa-miR-5586-3p	4.20914	0.38405	9.12419	1.24945			0.899335
hsa-miR-6789-3p	2.62539	0.364985	13.9022	1.24967			0.900264
hsa-miR-4483	2.31039	0.0864377	3.74126	1.24987			0.901091
hsa-miR-532-3p	2.83733	0.261007	9.19902	1.25036			0.903167
hsa-miR-6516-3p	1.94658	0.270167	13.8791	1.25099			0.905824
hsa-miR-4421	2.37144	0.155624	6.56243	1.25229			0.911352
hsa-miR-6783-3p	2.40898	0.192913	8.0081	1.25373			0.917444
hsa-miR-6804-3p	1.95109	0.204373	10.4748	1.25388			0.918086
hsa-miR-4526	2.31905	0.188831	8.14259	1.25456			0.92094
hsa-miR-205-5p	3.34231	0.13252	3.96492	1.25504			0.922978
hsa-miR-6816-3p	2.63701	0.104602	3.96669	1.25521			0.923701
hsa-miR-590-5p	2.63653	0.160999	6.10646	1.25563			0.925479
hsa-miR-8084	2.64223	0.349636	13.2326	1.25769			0.93421
hsa-miR-1914-5p	3.67703	0.238375	6.48281	1.259			0.939757
hsa-miR-4743-3p	4.25179	0.416092	9.78628	1.26211			0.95294
hsa-miR-1248	3.6887	0.228909	6.20568	1.26299			0.956665
hsa-miR-5681a	6.66368	0.253239	3.80029	1.26394			0.960686
hsa-miR-3978	2.3972	0.249285	10.399	1.2659			0.968955
hsa-miR-3944-5p	2.18845	0.0652459	2.98137	1.26638			0.970988
hsa-miR-7153-3p	1.97096	0.154488	7.83824	1.26665			0.972145
hsa-miR-4535	2.34519	0.17783	7.58273	1.2687			0.980809
hsa-miR-4792	4.27837	0.259839	6.07333	1.27001			0.986349
hsa-miR-7976	2.44381	0.175603	7.18564	1.27186			0.994196
hsa-miR-100-5p	3.02084	0.419687	13.8931	1.27295			0.998837
hsa-miR-8081	2.67655	0.139821	5.22392	1.27403			1.00338
hsa-miR-502-5p	3.39399	0.45635	13.4458	1.27444			1.00515
hsa-miR-3617-3p	2.42592	0.15794	6.5105	1.28106			1.03317
hsa-miR-520f-3p	2.82546	0.307072	10.868	1.28495			1.04961
hsa-miR-4491	2.37573	0.107522	4.52583	1.28522			1.05076
hsa-miR-99b-3p	2.69867	0.29818	11.0492	1.28522			1.05077
hsa-miR-548b-3p	2.90334	0.431888	14.8755	1.28623			1.05506
hsa-miR-221-3p	3.4426	0.1965	5.70789	1.2927			1.08243
hsa-miR-150-5p	3.077	0.441631	14.3526	1.29662			1.09904
hsa-miR-548ap-3p	4.36928	0.435812	9.97444	1.29699			1.10062
hsa-miR-5581-5p	6.8455	0.718288	10.4928	1.29843			1.10671
hsa-miR-648	2.72843	0.352531	12.9207	1.2994			1.1108
hsa-miR-30c-2-3p	2.9542	0.12706	4.30101	1.30186			1.12123
hsa-miR-4264	2.46973	0.298086	12.0696	1.3042			1.13112
hsa-miR-135a-5p	3.4737	0.351	10.1045	1.30438			1.13187
hsa-miR-4465	2.26338	0.124203	5.4875	1.30973			1.15456
hsa-miR-4524a-5p	2.48543	0.238971	9.61489	1.31249			1.16621
hsa-miR-32-3p	2.76018	0.31323	11.3482	1.31452			1.17481
hsa-miR-573	2.76262	0.0940436	3.40414	1.31568			1.17974
hsa-miR-6728-3p	2.52958	0.0902107	3.56623	1.3165			1.18319
hsa-miR-5589-5p	4.43659	0.361405	8.14602	1.31697			1.18521
hsa-miR-4428	2.49505	0.302186	12.1114	1.31757			1.18773
hsa-miR-5580-5p	6.94789	0.675349	9.7202	1.31785			1.18893
hsa-miR-4664-5p	2.44086	0.0349213	1.4307	1.32045			1.19993
hsa-miR-4738-5p	4.4491	0.477945	10.7425	1.32069			1.20093
hsa-miR-1295b-5p	6.9645	0.93621	13.4426	1.321			1.20227
hsa-miR-1914-3p	3.86019	0.128074	3.31781	1.32171			1.20529
hsa-miR-127-3p	2.91484	0.224619	7.70604	1.3256			1.22172
hsa-miR-454-3p	2.9938	0.333303	11.1331	1.32631			1.22473
hsa-miR-3972	2.45286	0.329746	13.4433	1.32694			1.22743
hsa-miR-6799-5p	2.79113	0.233102	8.35152	1.32857			1.23431
hsa-miR-4796-3p	7.02994	0.882852	12.5585	1.33342			1.25483
hsa-miR-372-3p	3.16507	0.295219	9.32742	1.33373			1.25618
hsa-miR-548ab	2.46771	0.195879	7.93767	1.33498			1.26145
hsa-miR-5196-5p	2.30759	0.113274	4.90875	1.33532			1.26288
hsa-miR-2681-5p	2.47391	0.14842	5.99939	1.33833			1.27564
hsa-miR-146b-3p	3.02673	0.349927	11.5612	1.34089			1.28649
hsa-miR-520f-5p	2.08671	0.176867	8.47586	1.34104			1.28712
hsa-miR-4419a	2.32937	0.157712	6.77061	1.34792			1.31623
hsa-miR-375	3.6021	0.179472	4.98244	1.35259			1.33601
hsa-miR-1250-5p	3.95684	0.0867248	2.19177	1.35481			1.34541
hsa-miR-6871-3p	2.85174	0.387774	13.5978	1.35742			1.35646
hsa-miR-142-5p	3.22401	0.436326	13.5337	1.35857			1.36133
hsa-miR-16-2-3p	2.85914	0.310265	10.8517	1.36165			1.37436
hsa-miR-23b-5p	2.86645	0.281628	9.82495	1.36513			1.38911
hsa-miR-8088	2.1283	0.0473173	2.22324	1.36777			1.40029
hsa-miR-4758-3p	4.61769	0.420534	9.10703	1.37073			1.41282
hsa-miR-4489	2.60069	0.278533	10.71	1.37335			1.42393
hsa-miR-519b-3p	3.2681	0.0630408	1.92898	1.37715			1.43999
hsa-miR-4482-3p	2.54682	0.083735	3.28783	1.37777			1.44264
hsa-miR-4782-5p	4.64743	0.659347	14.1873	1.37956			1.4502
hsa-miR-135b-5p	3.03586	0.45031	14.833	1.38063			1.45475
hsa-miR-6852-3p	2.6545	0.108582	4.0905	1.38151			1.45846
hsa-miR-429	3.03781	0.23519	7.7421	1.38152			1.4585
hsa-miR-4693-5p	2.55444	0.0422295	1.65318	1.38189			1.46009
hsa-miR-218-1-3p	2.90337	0.431675	14.8681	1.38271			1.46356
hsa-miR-8054	2.15825	0.131786	6.10616	1.38702			1.48179
hsa-miR-151b	2.62806	0.16108	6.12922	1.38781			1.48514
hsa-miR-8055	2.92247	0.140083	4.79331	1.39108			1.499
hsa-miR-6780b-3p	2.678	0.097154	3.62786	1.39374			1.51024
hsa-miR-1910-3p	2.17413	0.11279	5.18785	1.39722			1.52498
hsa-miR-921	4.08186	0.0606718	1.48638	1.39761			1.52664
hsa-miR-6750-5p	2.94663	0.0969766	3.29111	1.40258			1.54769
hsa-miR-5002-5p	4.72602	0.307188	6.49994	1.40289			1.54897
hsa-miR-8079	2.95206	0.0811116	2.74762	1.40517			1.55865
hsa-miR-5689	4.73448	0.541929	11.4464	1.4054			1.55961
hsa-miR-345-5p	3.10575	0.320605	10.323	1.41241			1.58932
hsa-miR-6852-5p	2.96794	0.138799	4.67661	1.41273			1.59065
hsa-miR-6868-5p	2.19897	0.32521	14.7892	1.41319			1.59258
hsa-miR-139-5p	3.35406	0.3817	11.3802	1.41337			1.59338
hsa-miR-186-5p	3.10922	0.353599	11.3726	1.41399			1.596
hsa-miR-4758-5p	4.79478	0.0368625	0.768804	1.4233			1.6354
hsa-miR-623	3.2303	0.367674	11.382	1.42353			1.6364
hsa-miR-7975	2.21628	0.14052	6.34038	1.42431			1.63967
hsa-miR-6839-3p	2.73763	0.177104	6.46925	1.42478			1.64165
hsa-miR-523-3p	3.13843	0.427767	13.6299	1.42728			1.65225
hsa-miR-5586-5p	4.80869	0.370317	7.70101	1.42743			1.65288
hsa-miR-891b	4.17673	0.401114	9.60354	1.4301			1.66418
hsa-miR-519c-3p	3.84628	0.522832	13.5932	1.44428			1.72422
hsa-miR-33a-5p	3.17967	0.4572	14.3788	1.44603			1.73166
hsa-miR-6884-5p	2.25272	0.122581	5.44146	1.44773			1.73884
hsa-miR-7106-3p	3.05635	0.246252	8.05706	1.45481			1.76883
hsa-miR-5680	4.90347	0.456346	9.30658	1.45556			1.77201
hsa-let-7a-5p	3.87758	0.415436	10.7138	1.45603			1.77399
hsa-miR-187-3p	3.4963	0.45583	13.0375	1.47331			1.84716
hsa-miR-4731-5p	4.96887	0.623208	12.5423	1.47498			1.85421
hsa-miR-5589-3p	5.02261	0.16476	3.28036	1.49093			1.92175
hsa-miR-4686	2.75666	0.026261	0.952636	1.49129			1.92329
hsa-miR-6784-5p	2.32162	0.157742	6.79446	1.49201			1.92633
hsa-miR-424-3p	3.37631	0.279979	8.29247	1.49576			1.94222
hsa-miR-5195-5p	2.59326	0.164648	6.34909	1.50062			1.96279
hsa-miR-1295b-3p	7.94002	1.18983	14.9853	1.50604			1.98572
hsa-miR-4647	2.60497	0.196577	7.54623	1.5074			1.99148
hsa-miR-6826-3p	3.20314	0.322734	10.0755	1.52468			2.06467
hsa-miR-448	3.36562	0.29565	8.78442	1.5306			2.08971
hsa-miR-4493	2.64705	0.389674	14.7211	1.53175			2.09459
hsa-miR-3591-3p	5.16124	0.218195	4.22757	1.53208			2.09598
hsa-miR-4687-5p	2.83402	0.200971	7.09137	1.53314			2.10049
hsa-miR-128-2-5p	3.22292	0.33096	10.269	1.5341			2.10452
hsa-miR-548e-5p	2.39793	0.185235	7.72479	1.54105			2.13396
hsa-miR-525-3p	3.39098	0.506769	14.9446	1.54213			2.13854
hsa-miR-143-5p	3.53548	0.497958	14.0846	1.55802			2.20581
hsa-miR-605-3p	3.28151	0.0734765	2.23911	1.56199			2.22262
hsa-miR-302d-3p	4.16052	0.176066	4.23183	1.56228			2.22384
hsa-miR-4786-5p	5.29959	0.368961	6.96207	1.57315			2.26987
hsa-miR-4520-3p	2.91411	0.329055	11.2918	1.57647			2.28393
hsa-miR-3591-5p	5.31148	0.532175	10.0193	1.57668			2.28482
hsa-miR-520e	3.74293	0.337862	9.02668	1.57724			2.28719
hsa-miR-103a-3p	3.48806	0.244994	7.0238	1.58628			2.32548
hsa-miR-3186-5p	3.01638	0.333031	11.0407	1.59287			2.35336
hsa-miR-4485-5p	2.48563	0.163572	6.5807	1.59741			2.37259
hsa-miR-548s	3.06775	0.247498	8.06774	1.62			2.46823
hsa-miR-4731-3p	5.51007	0.752881	13.6637	1.63563			2.53441
hsa-miR-6777-5p	3.44552	0.42532	12.3441	1.64006			2.55316
hsa-miR-6876-5p	2.55543	0.295937	11.5807	1.64226			2.56251
hsa-miR-524-3p	3.61809	0.154701	4.27578	1.64541			2.57585
hsa-miR-3180-5p	3.14084	0.355733	11.3261	1.65859			2.63164
hsa-miR-1234-5p	3.14614	0.0996228	3.16651	1.66139			2.64349
hsa-miR-4430	3.09117	0.286113	9.25583	1.67225			2.68948
hsa-miR-767-5p	3.80011	0.505651	13.3062	1.68351			2.73716
hsa-miR-4798-5p	5.74522	0.842021	14.656	1.70543			2.82996
hsa-miR-361-3p	4.01491	0.319008	7.94559	1.77867			3.14008
hsa-miR-29b-3p	3.92606	0.200216	5.09966	1.78547			3.16885
hsa-miR-7855-5p	3.69674	0.21413	5.7924	1.92394			3.75512
hsa-miR-4640-5p	3.65107	0.317461	8.69499	1.92803			3.77247
hsa-miR-4753-3p	6.9227	0.824401	11.9087	2.05496			4.30988
hsa-miR-340-5p	4.86889	0.491263	10.0898	2.157			4.74194
hsa-miR-7846-3p	3.42545	0.45452	13.2689	2.20139			4.92987
hsa-miR-200c-5p	6.63205	0.346367	5.22263	2.93811			8.0492
