# Supplementary material for: microRNAs bidirectionally regulate FUT1 to modulate α-1,2-fucosylation and cancer-associated biology
Source: J Biol Chem. 2026 May 31;302(7):113217. doi: 10.1016/j.jbc.2026.113217 (PMC13320027; doi:10.1016/j.jbc.2026.113217)
Supplement: Dataset S2 [file mmc2.xlsx]

## Sheet: MNDR
miEAA - miRNA Enrichment and Annotation -- Analysis results (MNDR)
Category	Subcategory	Enrichment	P-value	P-adjusted	Q-value	Observed	miRNAs/precursors
Diseases (MNDR)	Colon adenocarcinoma	depleted	0.0011883	0.0011883	0.268199	4	hsa-miR-361-3p; hsa-miR-29b-3p; hsa-miR-340-5p; hsa-miR-200c-5p
Diseases (MNDR)	Head and neck squamous cell carcinoma	depleted	0.006858	0.006858	0.268199	6	hsa-miR-103a-3p; hsa-miR-767-5p; hsa-miR-361-3p; hsa-miR-29b-3p; hsa-miR-340-5p; hsa-miR-200c-5p
Diseases (MNDR)	Rectum adenocarcinoma	depleted	0.0078431	0.0078431	0.268199	3	hsa-miR-361-3p; hsa-miR-29b-3p; hsa-miR-200c-5p
Diseases (MNDR)	Burkitt lymphoma	depleted	0.011865	0.011865	0.268199	5	hsa-miR-103a-3p; hsa-miR-361-3p; hsa-miR-29b-3p; hsa-miR-340-5p; hsa-miR-200c-5p
Diseases (MNDR)	Prostate cancer	depleted	0.025195	0.025195	0.268199	7	hsa-miR-143-5p; hsa-miR-103a-3p; hsa-miR-767-5p; hsa-miR-361-3p; hsa-miR-29b-3p; hsa-miR-340-5p; hsa-miR-200c-5p
Diseases (MNDR)	Lung squamous cell carcinoma	depleted	0.0287911	0.0287911	0.268199	10	hsa-miR-143-5p; hsa-miR-302d-3p; hsa-miR-103a-3p; hsa-miR-524-3p; hsa-miR-3180-5p; hsa-miR-767-5p; hsa-miR-361-3p; hsa-miR-29b-3p; hsa-miR-340-5p; hsa-miR-200c-5p
Diseases (MNDR)	Breast carcinoma	depleted	0.030303	0.030303	0.268199	4	hsa-miR-6777-5p; hsa-miR-767-5p; hsa-miR-340-5p; hsa-miR-200c-5p
Diseases (MNDR)	Arthritis	depleted	0.0333333	0.0333333	0.268199	2	hsa-miR-29b-3p; hsa-miR-340-5p
Diseases (MNDR)	Coronary artery disease	depleted	0.0333333	0.0333333	0.268199	2	hsa-miR-29b-3p; hsa-miR-340-5p
Diseases (MNDR)	Kidney cancer	depleted	0.0333333	0.0333333	0.268199	2	hsa-miR-29b-3p; hsa-miR-340-5p
Diseases (MNDR)	Neurilemmoma	depleted	0.0333333	0.0333333	0.268199	2	hsa-miR-29b-3p; hsa-miR-340-5p
Diseases (MNDR)	Neuromyelitis optica	depleted	0.0333333	0.0333333	0.268199	2	hsa-miR-29b-3p; hsa-miR-7855-5p
Diseases (MNDR)	Multiple sclerosis chronic progressive	depleted	0.040056	0.040056	0.268199	3	hsa-miR-524-3p; hsa-miR-29b-3p; hsa-miR-340-5p
Diseases (MNDR)	Myopathy	depleted	0.040056	0.040056	0.268199	3	hsa-miR-524-3p; hsa-miR-361-3p; hsa-miR-29b-3p
Diseases (MNDR)	Pituitary adenoma	depleted	0.0427807	0.0427807	0.268199	4	hsa-miR-103a-3p; hsa-miR-29b-3p; hsa-miR-340-5p; hsa-miR-200c-5p
Diseases (MNDR)	Carcinoma renal cell	depleted	0.0441074	0.0441074	0.268199	6	hsa-miR-143-5p; hsa-miR-103a-3p; hsa-miR-361-3p; hsa-miR-29b-3p; hsa-miR-340-5p; hsa-miR-200c-5p
Diseases (MNDR)	Kidney chromophobe cancer	depleted	0.0441074	0.0441074	0.268199	6	hsa-miR-143-5p; hsa-miR-103a-3p; hsa-miR-361-3p; hsa-miR-29b-3p; hsa-miR-340-5p; hsa-miR-200c-5p
Diseases (MNDR)	Lung small cell carcinoma	depleted	0.0441074	0.0441074	0.268199	6	hsa-miR-143-5p; hsa-miR-103a-3p; hsa-miR-361-3p; hsa-miR-29b-3p; hsa-miR-340-5p; hsa-miR-200c-5p
Diseases (MNDR)	Small cell lung cancer	depleted	0.0441074	0.0441074	0.268199	6	hsa-miR-143-5p; hsa-miR-103a-3p; hsa-miR-361-3p; hsa-miR-29b-3p; hsa-miR-340-5p; hsa-miR-200c-5p
Diseases (MNDR)	Early hepatocellular carcinoma	depleted	0.0444444	0.0444444	0.268199	2	hsa-miR-361-3p; hsa-miR-340-5p
Diseases (MNDR)	Kidney diseases	depleted	0.0444444	0.0444444	0.268199	2	hsa-miR-361-3p; hsa-miR-29b-3p
Diseases (MNDR)	Low grade dysplastic nodule	depleted	0.0444444	0.0444444	0.268199	2	hsa-miR-361-3p; hsa-miR-340-5p

## Sheet: KEGG
miEAA - miRNA Enrichment and Annotation -- Analysis results (KEGG)
Category	Subcategory	Enrichment	P-value	P-adjusted	Q-value	Observed	miRNAs/precursors
Pathways (KEGG)	Inositol phosphate metabolism	depleted	0.0033344	0.0033344	0.589004	18	hsa-miR-4493; hsa-miR-605-3p; hsa-miR-302d-3p; hsa-miR-4786-5p; hsa-miR-103a-3p; hsa-miR-548s; hsa-miR-4731-3p; hsa-miR-6777-5p; hsa-miR-6876-5p; hsa-miR-3180-5p; hsa-miR-4430; hsa-miR-767-5p; hsa-miR-361-3p; hsa-miR-29b-3p; hsa-miR-7855-5p; hsa-miR-4753-3p; hsa-miR-340-5p; hsa-miR-200c-5p
Pathways (KEGG)	Proteasome	depleted	0.0042001	0.0042001	0.589004	8	hsa-miR-605-3p; hsa-miR-6876-5p; hsa-miR-3180-5p; hsa-miR-4430; hsa-miR-767-5p; hsa-miR-361-3p; hsa-miR-29b-3p; hsa-miR-200c-5p
Pathways (KEGG)	Pentose and glucuronate interconversions	depleted	0.0056022	0.0056022	0.589004	4	hsa-miR-4430; hsa-miR-767-5p; hsa-miR-4640-5p; hsa-miR-4753-3p
Pathways (KEGG)	Virion - Adenovirus	depleted	0.0095238	0.0095238	0.589004	2	hsa-miR-4753-3p; hsa-miR-340-5p
Pathways (KEGG)	Cell adhesion molecules	depleted	0.0156827	0.0156827	0.589004	20	hsa-miR-4493; hsa-miR-4470; hsa-miR-143-5p; hsa-miR-605-3p; hsa-miR-302d-3p; hsa-miR-4786-5p; hsa-miR-103a-3p; hsa-miR-4485-5p; hsa-miR-548s; hsa-miR-6777-5p; hsa-miR-6876-5p; hsa-miR-3180-5p; hsa-miR-4430; hsa-miR-767-5p; hsa-miR-361-3p; hsa-miR-29b-3p; hsa-miR-7855-5p; hsa-miR-4753-3p; hsa-miR-340-5p; hsa-miR-200c-5p
Pathways (KEGG)	ABC transporters	depleted	0.0158217	0.0158217	0.589004	10	hsa-miR-448; hsa-miR-302d-3p; hsa-miR-548s; hsa-miR-3180-5p; hsa-miR-4430; hsa-miR-767-5p; hsa-miR-361-3p; hsa-miR-7855-5p; hsa-miR-4753-3p; hsa-miR-340-5p
Pathways (KEGG)	Glycosaminoglycan biosynthesis - chondroitin sulfate dermatan sulfate	depleted	0.0168067	0.0168067	0.589004	3	hsa-miR-767-5p; hsa-miR-361-3p; hsa-miR-29b-3p
Pathways (KEGG)	Arachidonic acid metabolism	depleted	0.0175959	0.0175959	0.589004	10	hsa-miR-302d-3p; hsa-miR-4786-5p; hsa-miR-103a-3p; hsa-miR-548s; hsa-miR-6876-5p; hsa-miR-3180-5p; hsa-miR-4430; hsa-miR-767-5p; hsa-miR-29b-3p; hsa-miR-4753-3p
Pathways (KEGG)	IL-17 signaling pathway	depleted	0.0182498	0.0182498	0.589004	21	hsa-miR-1295b-3p; hsa-miR-4647; hsa-miR-6826-3p; hsa-miR-548e-5p; hsa-miR-143-5p; hsa-miR-605-3p; hsa-miR-302d-3p; hsa-miR-103a-3p; hsa-miR-548s; hsa-miR-4731-3p; hsa-miR-3180-5p; hsa-miR-4430; hsa-miR-767-5p; hsa-miR-4798-5p; hsa-miR-361-3p; hsa-miR-29b-3p; hsa-miR-7855-5p; hsa-miR-4640-5p; hsa-miR-4753-3p; hsa-miR-340-5p; hsa-miR-200c-5p
Pathways (KEGG)	Neuroactive ligand-receptor interaction	enriched	0.0210878	0.0210878	0.589004	27	hsa-miR-1295b-3p; hsa-miR-6826-3p; hsa-miR-448; hsa-miR-4493; hsa-miR-4687-5p; hsa-miR-548e-5p; hsa-miR-4470; hsa-miR-525-3p; hsa-miR-143-5p; hsa-miR-605-3p; hsa-miR-302d-3p; hsa-miR-4786-5p; hsa-miR-4520-3p; hsa-miR-103a-3p; hsa-miR-3186-5p; hsa-miR-4485-5p; hsa-miR-548s; hsa-miR-4731-3p; hsa-miR-6777-5p; hsa-miR-6876-5p; hsa-miR-524-3p; hsa-miR-3180-5p; hsa-miR-4430; hsa-miR-361-3p; hsa-miR-29b…
Pathways (KEGG)	cAMP signaling pathway	enriched	0.0269979	0.0269979	0.589004	31	hsa-miR-5195-5p; hsa-miR-1295b-3p; hsa-miR-4647; hsa-miR-6826-3p; hsa-miR-448; hsa-miR-4493; hsa-miR-4687-5p; hsa-miR-128-2-5p; hsa-miR-548e-5p; hsa-miR-4470; hsa-miR-525-3p; hsa-miR-143-5p; hsa-miR-605-3p; hsa-miR-302d-3p; hsa-miR-4786-5p; hsa-miR-4520-3p; hsa-miR-103a-3p; hsa-miR-4485-5p; hsa-miR-548s; hsa-miR-4731-3p; hsa-miR-6777-5p; hsa-miR-6876-5p; hsa-miR-524-3p; hsa-miR-3180-5p; hsa-miR-4…
Pathways (KEGG)	Non-homologous end-joining	depleted	0.030303	0.030303	0.589004	4	hsa-miR-302d-3p; hsa-miR-7855-5p; hsa-miR-4640-5p; hsa-miR-4753-3p
Pathways (KEGG)	Autophagy - animal	depleted	0.0304305	0.0304305	0.589004	22	hsa-miR-1295b-3p; hsa-miR-448; hsa-miR-4687-5p; hsa-miR-548e-5p; hsa-miR-4470; hsa-miR-143-5p; hsa-miR-302d-3p; hsa-miR-4786-5p; hsa-miR-103a-3p; hsa-miR-4485-5p; hsa-miR-548s; hsa-miR-3180-5p; hsa-miR-4430; hsa-miR-767-5p; hsa-miR-4798-5p; hsa-miR-361-3p; hsa-miR-29b-3p; hsa-miR-7855-5p; hsa-miR-4640-5p; hsa-miR-4753-3p; hsa-miR-340-5p; hsa-miR-200c-5p
Pathways (KEGG)	N-Glycan biosynthesis	depleted	0.0306097	0.0306097	0.589004	12	hsa-miR-143-5p; hsa-miR-302d-3p; hsa-miR-4786-5p; hsa-miR-103a-3p; hsa-miR-548s; hsa-miR-4731-3p; hsa-miR-6777-5p; hsa-miR-6876-5p; hsa-miR-3180-5p; hsa-miR-4430; hsa-miR-767-5p; hsa-miR-361-3p
Pathways (KEGG)	Bacterial invasion of epithelial cells	enriched	0.0340251	0.0340251	0.589004	22	hsa-miR-1295b-3p; hsa-miR-6826-3p; hsa-miR-448; hsa-miR-4493; hsa-miR-128-2-5p; hsa-miR-548e-5p; hsa-miR-4470; hsa-miR-525-3p; hsa-miR-143-5p; hsa-miR-605-3p; hsa-miR-302d-3p; hsa-miR-4786-5p; hsa-miR-4520-3p; hsa-miR-103a-3p; hsa-miR-6876-5p; hsa-miR-524-3p; hsa-miR-4430; hsa-miR-29b-3p; hsa-miR-4640-5p; hsa-miR-4753-3p; hsa-miR-340-5p; hsa-miR-200c-5p
Pathways (KEGG)	Glioma	depleted	0.0340251	0.0340251	0.589004	22	hsa-miR-4647; hsa-miR-448; hsa-miR-548e-5p; hsa-miR-4470; hsa-miR-143-5p; hsa-miR-302d-3p; hsa-miR-4786-5p; hsa-miR-103a-3p; hsa-miR-548s; hsa-miR-4731-3p; hsa-miR-6777-5p; hsa-miR-6876-5p; hsa-miR-3180-5p; hsa-miR-4430; hsa-miR-767-5p; hsa-miR-361-3p; hsa-miR-29b-3p; hsa-miR-7855-5p; hsa-miR-4640-5p; hsa-miR-4753-3p; hsa-miR-340-5p; hsa-miR-200c-5p
Pathways (KEGG)	Melanoma	depleted	0.0354993	0.0354993	0.589004	19	hsa-miR-4647; hsa-miR-448; hsa-miR-4470; hsa-miR-143-5p; hsa-miR-302d-3p; hsa-miR-4786-5p; hsa-miR-103a-3p; hsa-miR-4485-5p; hsa-miR-548s; hsa-miR-3180-5p; hsa-miR-4430; hsa-miR-767-5p; hsa-miR-361-3p; hsa-miR-29b-3p; hsa-miR-7855-5p; hsa-miR-4640-5p; hsa-miR-4753-3p; hsa-miR-340-5p; hsa-miR-200c-5p
Pathways (KEGG)	Non-small cell lung cancer	depleted	0.0444419	0.0444419	0.589004	20	hsa-miR-4647; hsa-miR-448; hsa-miR-548e-5p; hsa-miR-143-5p; hsa-miR-302d-3p; hsa-miR-4786-5p; hsa-miR-103a-3p; hsa-miR-548s; hsa-miR-4731-3p; hsa-miR-6777-5p; hsa-miR-6876-5p; hsa-miR-3180-5p; hsa-miR-4430; hsa-miR-767-5p; hsa-miR-361-3p; hsa-miR-29b-3p; hsa-miR-7855-5p; hsa-miR-4753-3p; hsa-miR-340-5p; hsa-miR-200c-5p
	Subcategory	Enrichment	P-value	Observed
	Inositol phosphate metabolism	depleted	0.003	18
	Proteasome	depleted	0.004	8
	Pentose and glucuronate interconversions	depleted	0.005	4
	Cell adhesion molecules	depleted	0.015	20
	ABC transporters	depleted	0.015	10
	Arachidonic acid metabolism	depleted	0.017	10
	IL-17 signaling pathway	depleted	0.018	21
	Neuroactive ligand-receptor interaction	enriched	0.021	27
	cAMP signaling pathway	enriched	0.0269979	31
	Non-homologous end-joining	depleted	0.030303	4
	Autophagy - animal	depleted	0.0304305	22
	N-Glycan biosynthesis	depleted	0.0306097	0.0306097	0.589004	12
	Bacterial invasion of epithelial cells	enriched	0.0340251	0.0340251	0.589004	22
	Glioma	depleted	0.0340251	0.0340251	0.589004	22
	Melanoma	depleted	0.0354993	0.0354993	0.589004	19
	Non-small cell lung cancer	depleted	0.0444419	0.0444419	0.589004	20
