# Supplementary material for: microRNAs bidirectionally regulate FUT1 to modulate α-1,2-fucosylation and cancer-associated biology
Source: J Biol Chem. 2026 May 31;302(7):113217. doi: 10.1016/j.jbc.2026.113217 (PMC13320027; doi:10.1016/j.jbc.2026.113217)
Supplement: Dataset S3 [file mmc3.xlsx]

## Sheet: Text file
Cell lines d	hsa-miR-200c e	FUT1 e	UEA-I (vec)
BR:BT-549	-3.802	-0.502	-1.18244
BR:HS 578T	-4.41	-0.542	-0.948224
BR:MCF7	4.24	0.978	1.4681
BR:MDA-MB-231	-3.529	-0.099	-1.2685
BR:T-47D	2.919	1.123	0.968814
CNS:SF-268	-3.639	-0.664	-1.14332
CNS:SF-295	-3.093	-0.218	-0.318188
CNS:SNB-19	-4.306	-0.42	-1.50397
CNS:SNB-75	-3.698	-0.644	-0.029592
CNS:U251	-3.202	-0.082	-0.107027
CO:COLO 205	4.368	-0.048	0.279578
CO:HCT-116	3.417	1.323	-0.424376
CO:HCT-15	4.204	4.96	1.32667
CO:HT29	3.724	0.648	0.0483177
CO:KM12	4.415	0.613	0.214355
CO:SW-620	-3.042	1.172	0.43068
LC:A549/ATCC	-2.891	-0.528	-0.681576
LC:EKVX	2.797	-0.502	-0.659908
LC:HOP-62	-3.497	-0.267	-0.697209
LC:HOP-92	-3.606	-0.434	-1.70632
LC:NCI-H23	-3.809	-0.537	-0.272257
LC:NCI-H322M	5.476	0.486	-0.256362
LC:NCI-H522	-3.903	-0.351	-1.07677
LE:CCRF-CEM	-3.545	-0.463	-0.728858
LE:HL-60(TB)	-3.167	-0.455	-0.726433
LE:K-562	-1.38	1.1	-0.485705
LE:MOLT-4	-3.201	-0.646	0.340016
LE:RPMI-8226	-2.905	0.093	0.710055
LE:SR	-2.26	-0.04	0.111174
ME:M14	-3.98	-0.322	-0.909083
ME:MALME-3M	-3.345	-0.291	-0.94462
ME:MDA-MB-435	-3.228	-0.518	-0.670144
ME:SK-MEL-2	-3.673	-0.528	-1.32318
ME:SK-MEL-28	-2.607	-0.297	-0.881053
ME:SK-MEL-5	-3.213	-0.175	-0.666563
ME:UACC-257	-3.36	-0.436	-0.839647
ME:UACC-62	-4.655	-0.377	-0.531192
OV:IGROV1	1.209	-0.077	0.438002
OV:OVCAR-3	4.049	0.772	0.528748
OV:OVCAR-4	3.67	0.941	0.748061
OV:OVCAR-5	3.61	-0.08	0.0304277
OV:OVCAR-8	-3.661	-0.244	-0.752696
OV:SK-OV-3	-3.045	-0.329	-0.880982
PR:DU-145	2.331	-0.011	0.818435
PR:PC-3	-3.366	-0.028	-0.762891
RE:786-0	-3.624	-0.549	-0.328804
RE:A498	-2.894	-0.103	-0.0310816
RE:ACHN	-3.962	0.034	-0.442324
RE:CAKI-1	-4.513	-0.064	-0.8662
RE:RXF 393	-3.496	-0.593	-0.296548
RE:SN12C	-4.549	-0.621	-1.87244
RE:TK-10	-3.162	-0.329	-0.654149
RE:UO-31	-3.998	-0.62	-1.83454

## Sheet: Pearson
Cell lines d	hsa-miR-200c e	FUT1 e	UEA-I (vec)
BR:BT-549	-3.802	-0.502	-1.18244		miR-200c v FUT1	0.596134
BR:HS 578T	-4.41	-0.542	-0.948224		miR-200c v UEA-I	0.663955
BR:MCF7	4.24	0.978	1.4681		UEA-I vs. FUT1	0.603601
BR:MDA-MB-231	-3.529	-0.099	-1.2685
BR:T-47D	2.919	1.123	0.968814
CNS:SF-268	-3.639	-0.664	-1.14332
CNS:SF-295	-3.093	-0.218	-0.318188
CNS:SNB-19	-4.306	-0.42	-1.50397
CNS:SNB-75	-3.698	-0.644	-0.029592
CNS:U251	-3.202	-0.082	-0.107027
CO:COLO 205	4.368	-0.048	0.279578
CO:HCT-116	3.417	1.323	-0.424376
CO:HCT-15	4.204	4.96	1.32667
CO:HT29	3.724	0.648	0.0483177
CO:KM12	4.415	0.613	0.214355
CO:SW-620	-3.042	1.172	0.43068
LC:A549/ATCC	-2.891	-0.528	-0.681576
LC:EKVX	2.797	-0.502	-0.659908
LC:HOP-62	-3.497	-0.267	-0.697209
LC:HOP-92	-3.606	-0.434	-1.70632
LC:NCI-H23	-3.809	-0.537	-0.272257
LC:NCI-H322M	5.476	0.486	-0.256362
LC:NCI-H522	-3.903	-0.351	-1.07677
LE:CCRF-CEM	-3.545	-0.463	-0.728858
LE:HL-60(TB)	-3.167	-0.455	-0.726433
LE:K-562	-1.38	1.1	-0.485705
LE:MOLT-4	-3.201	-0.646	0.340016
LE:RPMI-8226	-2.905	0.093	0.710055
LE:SR	-2.26	-0.04	0.111174
ME:M14	-3.98	-0.322	-0.909083
ME:MALME-3M	-3.345	-0.291	-0.94462
ME:MDA-MB-435	-3.228	-0.518	-0.670144
ME:SK-MEL-2	-3.673	-0.528	-1.32318
ME:SK-MEL-28	-2.607	-0.297	-0.881053
ME:SK-MEL-5	-3.213	-0.175	-0.666563
ME:UACC-257	-3.36	-0.436	-0.839647
ME:UACC-62	-4.655	-0.377	-0.531192
OV:IGROV1	1.209	-0.077	0.438002
OV:OVCAR-3	4.049	0.772	0.528748
OV:OVCAR-4	3.67	0.941	0.748061
OV:OVCAR-5	3.61	-0.08	0.0304277
OV:OVCAR-8	-3.661	-0.244	-0.752696
OV:SK-OV-3	-3.045	-0.329	-0.880982
PR:DU-145	2.331	-0.011	0.818435
PR:PC-3	-3.366	-0.028	-0.762891
RE:786-0	-3.624	-0.549	-0.328804
RE:A498	-2.894	-0.103	-0.0310816
RE:ACHN	-3.962	0.034	-0.442324
RE:CAKI-1	-4.513	-0.064	-0.8662
RE:RXF 393	-3.496	-0.593	-0.296548
RE:SN12C	-4.549	-0.621	-1.87244
RE:TK-10	-3.162	-0.329	-0.654149
RE:UO-31	-3.998	-0.62	-1.83454
